# Supplementary material for: Out of Africa: The genomic footprints of Vietnamese Robusta coffee
Source: PLoS One. 2025 May 28;20(5):e0324988. doi: 10.1371/journal.pone.0324988 (PMC12118859; doi:10.1371/journal.pone.0324988)
Supplement: S1 Table — (XLSX) [file pone.0324988.s001.xlsx]

## Sheet: Sheet1
ID	Name	Position	Origin	Data	Reference	NCBI SRA Project
S-1	Thái H4C5	CDD	F1 (TR11 x TR12 or TR11 x TR9)	261 SNP array	the present study
S-2	Long H7C14	CDD	Collected in production	261 SNP array	the present study
S-3	Hợi H8C1	CDD	Collected in production	261 SNP array	the present study
S-4	TTGL H19C5	CDD	Collected in production	261 SNP array	the present study
S-5	TTGL H21C7	CDD	Collected in production	261 SNP array	the present study
S-6	TTGL H2C11	CDD	Collected in production	261 SNP array	the present study
S-7	Tuyến H15C3	CDD	Collected in production	261 SNP array	the present study
S-8	Thái H41C1	CDD	Collected in production	261 SNP array	the present study
S-9	Thái H36C1	CDD	F1 (TR11 x TR12 or TR11 x TR9)	261 SNP array	the present study
S-10	Lâm H17C19	CDD	Collected in production	261 SNP array	the present study
S-11	CM H4C2	CDD	Collected in production	261 SNP array	the present study
S-12	Trai C2	CDD	Collected in production	261 SNP array	the present study
S-13	Nga 26/12	CDD	Collected in production	261 SNP array	the present study
S-14	Long H10C5	CDD	Collected in production	261 SNP array	the present study
S-15	B2/3	CDD	Collected in production	261 SNP array, whole-genome sequencing	the present study	PRJNA950219
S-16	Tri 1/63	CDD	Collected in production	261 SNP array	the present study
S-17	H2/19	CDD	Collected in production	261 SNP array	the present study
S-18	CM 24/1	CDD	Collected in production	261 SNP array, whole-genome sequencing	the present study	PRJNA950219
S-19	Tam H4C3	CDD	Collected in production	261 SNP array, whole-genome sequencing	the present study	PRJNA950219
S-20	H'Dung	CDD	Collected in production	261 SNP array	the present study
S-21	Tình H5C2	CDD	Collected in production	261 SNP array	the present study
S-22	Quý H27C10	CDD	Collected in production	261 SNP array	the present study
S-23	Trường Sơn 6	CDD	Collected in production	261 SNP array	the present study
S-24	TH12/30	CDD	Collected in production	261 SNP array	the present study
S-25	TH15/12	CDD	Collected in production	261 SNP array	the present study
S-26	Trang 5/29	CDD	Collected in production	261 SNP array	the present study
S-27	TTGL H4C3	CDD	Collected in production	261 SNP array	the present study
S-28	Sơn Lâm Đồng	CDD	Collected in production	261 SNP array	the present study
S-29	Tình H2C24	CDD	Collected in production	261 SNP array	the present study
S-30	Đức H10 C5	CDD	Collected in production	261 SNP array	the present study
S-31	Hiên H10C1	CDD	Collected in production	261 SNP array	the present study
S-32	Đức H7C2	CDD	Collected in production	261 SNP array	the present study
S-33	Quý H27C12	CDD	Collected in production	261 SNP array	the present study
S-34	Tuấn Lâm Đồng	CDD	Collected in production	261 SNP array, whole-genome sequencing	the present study	PRJNA950219
S-35	TR10	GCT&CBV	Collected in production	261 SNP array, whole-genome sequencing	Vi et al., 2023	PRJNA950219
S-36	Thực H9C11	CDD	Collected in production	261 SNP array	the present study
S-37	Thực H4C4	CDD	Collected in production	261 SNP array	the present study
S-38	Dung H10C1	CDD	Collected in production	261 SNP array	the present study
S-39	Dục H5C31	CDD	Collected in production	261 SNP array	the present study
S-40	H'Doan H10C12	CDD	Collected in production	261 SNP array	the present study
S-41	Hợi H6C23	CDD	Collected in production	261 SNP array	the present study
S-42	TR14	GCT	Officially recognized variety in 2016	261 SNP array, whole-genome sequencing	Vi et al., 2023	PRJNA950219
S-43	TR6	GCT	Officially recognized variety in 2006	261 SNP array, whole-genome sequencing	Vi et al., 2023	PRJNA950219
S-44	TR15	GCT	Officially recognized variety in 2016	261 SNP array, whole-genome sequencing	Vi et al., 2023	PRJNA950219
S-45	Thiện trường	CGH	Collected in production, locally recognized elite tree	261 SNP array, whole-genome sequencing	the present study	PRJNA950219
S-46	Xoăn lùn	CGH	Collected in production	261 SNP array	the present study
S-47	Xanh lùn	CGH	Collected in production, locally recognized elite tree	261 SNP array	the present study
S-48	Hữu Thiên	CGH	Collected in production, locally recognized elite tree	261 SNP array, whole-genome sequencing	the present study	PRJNA950219
S-49	Dây tròn	CGH	Collected in production, locally recognized elite tree	261 SNP array	the present study
S-50	Dây dài	CGH	Collected in production, locally recognized elite tree	261 SNP array	the present study
S-51	Đọt tím	CGH	Collected in production	261 SNP array, whole-genome sequencing	the present study	PRJNA950219
S-52	Eatar	CGH	Collected in production	261 SNP array	the present study
S-53	TR4	CBV	Temporary recognized variety	261 SNP array, whole-genome sequencing	Vi et al., 2023	PRJNA950219
S-54	TR11	CBV	Officially recognized variety in 2011	261 SNP array, whole-genome sequencing	Vi et al., 2023	PRJNA950219
S-55	TR13	CBV	Officially recognized variety in 2011	261 SNP array, whole-genome sequencing	Vi et al., 2023	PRJNA950219
S-56	TR12	CBV	Officially recognized variety in 2011	261 SNP array, whole-genome sequencing	Vi et al., 2023	PRJNA950219
S-57	TR5	CDH	Officially recognized variety	261 SNP array, whole-genome sequencing	Vi et al., 2023	PRJNA950219
S-58	IV - 12/1	CDD	Collected in production	261 SNP array	the present study
S-61	TR9	CBV	Officially recognized variety in 2011	261 SNP array, whole-genome sequencing	Vi et al., 2023	PRJNA950219
S-62	KH 5/9/4	Nestle16 & XB	Collected in production	261 SNP array, whole-genome sequencing	the present study	PRJNA950219
S-63	KH 6/4/4	Nestle16	Collected in production	261 SNP array, whole-genome sequencing	the present study	PRJNA950219
S-64	KH 7/1/4	Nestle16	Collected in production	261 SNP array, whole-genome sequencing	the present study	PRJNA950219
S-65	KH 15/1/4	Nestle16	Collected in production	261 SNP array	the present study
S-66	KH 23/3/1	Nestle16	Collected in production	261 SNP array	the present study
S-67	KH 28/5/1	Nestle16	Collected in production	261 SNP array, whole-genome sequencing	the present study	PRJNA950219
S-68	KH 21/3/2	Nestle16	Collected in production	261 SNP array, whole-genome sequencing	the present study	PRJNA950219
S-69	KH 22/1/2	Nestle16 & XB	Collected in production	261 SNP array, whole-genome sequencing	the present study	PRJNA950219
S-70	KH 31/1/2	Nestle16	Collected in production	261 SNP array, whole-genome sequencing	the present study	PRJNA950219
S-71	KH 36/1/2	Nestle16 & XB	Collected in production	261 SNP array, whole-genome sequencing	the present study	PRJNA950219
S-72	KH 30/6/3	Nestle16	Collected in production	261 SNP array, whole-genome sequencing	the present study	PRJNA950219
S-73	KH 28/3/3	Nestle16	Collected in production	261 SNP array, whole-genome sequencing	the present study	PRJNA950219
S-74	KH 26/3/3	Nestle16	Collected in production	261 SNP array, whole-genome sequencing	the present study	PRJNA950219
S-75	KH 28/7/3	Nestle16	Collected in production	261 SNP array, whole-genome sequencing	the present study	PRJNA950219
S-76	KH 27/1/3	Nestle16	Collected in production	261 SNP array, whole-genome sequencing	the present study	PRJNA950219
S-77	Hồng 34/2	VTT	Collected in production	261 SNP array, whole-genome sequencing	the present study	PRJNA950219
S-78	Nhuận trên	VTT	Collected in production	261 SNP array, whole-genome sequencing	the present study	PRJNA950219
S-79	2D 1/42	VTT	Collected in production	261 SNP array	the present study
S-80	Xuân tân C3	VTT	Collected in production	261 SNP array	the present study
S-81	Nhuận 32/12	VTT	Collected in production	261 SNP array, whole-genome sequencing	the present study	PRJNA950219
S-82	Ngọc 17/10	VTT	Collected in production	261 SNP array, whole-genome sequencing	the present study	PRJNA950219
S-83	Thắng 2 BL	VTT	Collected in production	261 SNP array	the present study
S-84	Hoàng C1	VTT	Collected in production	261 SNP array, whole-genome sequencing	the present study	PRJNA950219
S-85	Đỗ C7	VTT	Collected in production	261 SNP array	the present study
S-86	Sen 6/6	VTT	Collected in production	261 SNP array	the present study
S-87	Du 19/8 C2	VTT	Collected in production	261 SNP array	the present study
S-88	Đính C1 H19C13	VTT	Collected in production	261 SNP array	the present study
S-89	Cạnh tới C2	VTT	Collected in production	261 SNP array	the present study
S-90	Hương H9C2	VTT	Collected in production	261 SNP array, whole-genome sequencing	the present study	PRJNA950219
S-91	Huy C2	VTT	Collected in production	261 SNP array, whole-genome sequencing	the present study	PRJNA950219
S-92	Trà Đội 1/5 C3	VTT	Collected in production	261 SNP array	the present study
S-93	Trung Đội 1/5 H11C22	VTT	Collected in production	261 SNP array	the present study
S-94	Tuy TL3 C3 H9C13	VTT	Collected in production	261 SNP array	the present study
S-95	Tài C3	VTT	Collected in production	261 SNP array	the present study
S-96	Quý C4	VTT	Collected in production	261 SNP array	the present study
S-97	Lăng H7C6	VTT	Collected in production	261 SNP array, whole-genome sequencing	the present study	PRJNA950219
S-98	Thành C1	VTT	Collected in production	261 SNP array, whole-genome sequencing	the present study	PRJNA950219
S-99	Được C4	VTT	Collected in production	261 SNP array	the present study
S-100	Lăng H6C6	VTT	Collected in production	261 SNP array	the present study
S-101	Tuy C2 H5C14	VTT	Collected in production	261 SNP array	the present study
S-102	Thiện 1	VTT	Collected in production	261 SNP array	the present study
S-103	Thơ C4	VTT	Collected in production	261 SNP array	the present study
S-104	Thơ C5	VTT	Collected in production	261 SNP array	the present study
S-105	Tài C4	VTT	Collected in production	261 SNP array, whole-genome sequencing	the present study	PRJNA950219
S-106	Sen 10/24	VTT	Collected in production	261 SNP array	the present study
S-120	IV 33-2	VSX	Collected in production	261 SNP array	the present study
S-121	IV 24/16	VSX	Collected in production	261 SNP array, whole-genome sequencing	the present study	PRJNA950219
S-122	V-Co	VSX	Collected in production	261 SNP array, whole-genome sequencing	the present study	PRJNA950219
S-134	KH 20/7/3	VSX	Collected in production	261 SNP array, whole-genome sequencing	the present study	PRJNA950219
S-135	KH 25/6/3	VSX	Collected in production	261 SNP array, whole-genome sequencing	the present study	PRJNA950219
S-137	RTT01	VSX	Collected in production	261 SNP array	the present study
S-139	RV5	VSX	Collected in production	261 SNP array	the present study
S-140	RV4	VSX	Collected in production	261 SNP array	the present study
S-141	RV3	VSX	Collected in production	261 SNP array	the present study
S-142	RKT2	Farm	Collected in production	261 SNP array, whole-genome sequencing	the present study	PRJNA950219
S-143	RKT1	Farm	Collected in production	261 SNP array	the present study
S-148	G 1_1	Museum	Collected in production	261 SNP array	the present study
S-149	G 1_2	Museum	Collected in production	261 SNP array	the present study
S-150	G 1_3	Museum	Collected in production	261 SNP array	the present study
S-151	G 1_4	Museum	Collected in production	261 SNP array	the present study
S-152	G 1_5	Museum	Collected in production	261 SNP array	the present study
S-153	G 1_6	Museum	Collected in production	261 SNP array	the present study
S-154	G 2-1	Museum	Collected in production	261 SNP array	the present study
S-155	G 2-2	Museum	Collected in production	261 SNP array	the present study
S-156	G 2-3	Museum	Collected in production	261 SNP array	the present study
S-157	G 2_4	Museum	Collected in production	261 SNP array	the present study
S-158	G 3_1	Museum	Collected in production	261 SNP array	the present study
