# Supplementary material for: Out of Africa: The genomic footprints of Vietnamese Robusta coffee
Source: PLoS One. 2025 May 28;20(5):e0324988. doi: 10.1371/journal.pone.0324988 (PMC12118859; doi:10.1371/journal.pone.0324988)
Supplement: S2 Table — (XLSX) [file pone.0324988.s002.xlsx]

## Sheet: Sheet1
ID	Collection-Country	Origin	Data	Reference	NCBI SRA Project
20685	CNRA-Côte d'Ivoire	Cameroon, Bombi	Whole-genome sequencing	Tournebize et al., 2022	PRJNA803612
20650	CNRA-Côte d'Ivoire	Cameroon, Koto	Whole-genome sequencing	Tournebize et al., 2022	PRJNA803612
20662	CNRA-Côte d'Ivoire	Cameroon, Mwamepen	Whole-genome sequencing	Tournebize et al., 2022	PRJNA803612
20658	CNRA-Côte d'Ivoire	Cameroon, Nguila	Whole-genome sequencing	Tournebize et al., 2022	PRJNA803612
20656	CNRA-Côte d'Ivoire	Cameroon, Nguila	Whole-genome sequencing	Tournebize et al., 2022	PRJNA803612
20683	CNRA-Côte d'Ivoire	Cameroon, Nguilili	Whole-genome sequencing	Tournebize et al., 2022	PRJNA803612
20511	CNRA-Côte d'Ivoire	CAR, Doungba	Whole-genome sequencing	Tournebize et al., 2022	PRJNA803612
20504	CNRA-Côte d'Ivoire	CAR, Doungba	Whole-genome sequencing	Tournebize et al., 2022	PRJNA803612
29004	CNRA-Côte d'Ivoire	CAR, Ndongue	Whole-genome sequencing	Tournebize et al., 2022	PRJNA803612
29054	CNRA-Côte d'Ivoire	CAR, Ndongue	Whole-genome sequencing	Tournebize et al., 2022	PRJNA803612
20516	CNRA-Côte d'Ivoire	CAR, Yombi	Whole-genome sequencing	Tournebize et al., 2022	PRJNA803612
20731	CNRA-Côte d'Ivoire	Congo, Boyele	Whole-genome sequencing	Tournebize et al., 2022	PRJNA803612
20738	CNRA-Côte d'Ivoire	Congo, Impfondo Dongou	Whole-genome sequencing	Tournebize et al., 2022	PRJNA803612
20716	CNRA-Côte d'Ivoire	Congo, Ouesso	Whole-genome sequencing, 8.5K SNP array	Tournebize et al., 2022; Mérot‐L’Anthoëne et al., 2019	PRJNA803612
20723	CNRA-Côte d'Ivoire	Congo, SembeSouanke	Whole-genome sequencing	Tournebize et al., 2022	PRJNA803612
20726	CNRA-Côte d'Ivoire	Congo, SouankeGabon	Whole-genome sequencing	Tournebize et al., 2022	PRJNA803612
20233	CNRA-Côte d'Ivoire	Côte d'Ivoire, Fouroubankoro	Whole-genome sequencing	Tournebize et al., 2022	PRJNA803612
20135	CNRA-Côte d'Ivoire	Côte d'Ivoire, Gao	Whole-genome sequencing	Tournebize et al., 2022	PRJNA803612
20121	CNRA-Côte d'Ivoire	Côte d'Ivoire, Gbapleu	Whole-genome sequencing	Tournebize et al., 2022	PRJNA803612
20159	CNRA-Côte d'Ivoire	Côte d'Ivoire, Ira	Whole-genome sequencing	Tournebize et al., 2022	PRJNA803612
20245	CNRA-Côte d'Ivoire	Côte d'Ivoire, Marahoue	Whole-genome sequencing	Tournebize et al., 2022	PRJNA803612
20852	CNRA-Côte d'Ivoire	Guinea, Kouyo	Whole-genome sequencing	Tournebize et al., 2022	PRJNA803612
20803	CNRA-Côte d'Ivoire	Guinea, Pine	Whole-genome sequencing	Tournebize et al., 2022	PRJNA803612
20708	CNRA-Côte d'Ivoire	Togo, Niaouli	Whole-genome sequencing	Tournebize et al., 2022	PRJNA803612
2931	CNRA-Côte d'Ivoire		Whole-genome sequencing	Tournebize et al., 2022	PRJNA803612
K4Y17Y2	ICCRI-Indonesia		Whole-genome sequencing	Tournebize et al., 2022	PRJNA803612
BP409	ICCRI-Indonesia		Whole-genome sequencing	Tournebize et al., 2022	PRJNA803612
Nt Core 825	Meise herbarium-Belgium	DRC	Whole-genome sequencing	Tournebize et al., 2022	PRJNA803612
M_1413	Meise herbarium-Belgium	DRC, Gimbi	Whole-genome sequencing	Tournebize et al., 2022	PRJNA803612
M_1400	Meise herbarium-Belgium	DRC, Lusambo	Whole-genome sequencing	Tournebize et al., 2022	PRJNA803612
110	Meise herbarium-Belgium	DRC, Yangambi	Whole-genome sequencing	Tournebize et al., 2022	PRJNA803612
111	Meise herbarium-Belgium	Gabon, Loango	Whole-genome sequencing	Tournebize et al., 2022	PRJNA803612
Ramasoni3	Meise herbarium-Belgium	DRC, Isalowe	Whole-genome sequencing	Tournebize et al., 2022	PRJNA803612
BD5_1	NARO-Uganda	Uganda, Budongo	Whole-genome sequencing	Tournebize et al., 2022	PRJNA803612
IT1_1	NARO-Uganda	Uganda, Itwara	Whole-genome sequencing	Tournebize et al., 2022	PRJNA803612
KL1_2	NARO-Uganda	Uganda, Kalangala	Whole-genome sequencing	Tournebize et al., 2022	PRJNA803612
KL5_2	NARO-Uganda	Uganda, Kalangala	Whole-genome sequencing	Tournebize et al., 2022	PRJNA803612
KB2_1	NARO-Uganda	Uganda, Kibale	Whole-genome sequencing	Tournebize et al., 2022	PRJNA803612
MB3_1	NARO-Uganda	Uganda, Mabira	Whole-genome sequencing	Tournebize et al., 2022	PRJNA803612
MB5_5	NARO-Uganda	Uganda, Mabira	Whole-genome sequencing	Tournebize et al., 2022	PRJNA803612
ML3_3	NARO-Uganda	Uganda, Malabigambo	Whole-genome sequencing	Tournebize et al., 2022	PRJNA803612
ML5_1	NARO-Uganda	Uganda, Malabigambo	Whole-genome sequencing	Tournebize et al., 2022	PRJNA803612
ZK2_5	NARO-Uganda	Uganda, Zoka	Whole-genome sequencing	Tournebize et al., 2022	PRJNA803612
ZO16	NARO-Uganda	Uganda, Zoka	Whole-genome sequencing	Tournebize et al., 2022	PRJNA803612
Boim_7	INCA-Angola	Angola, Amboim	Whole-genome sequencing	Tournebize et al., 2022	PRJNA803612
Briz_2	INCA-Angola	Angola, Ambriz	Whole-genome sequencing	Tournebize et al., 2022	PRJNA803612
935	Meise herbarium-Belgium	Angola, Santa Cruz	Whole-genome sequencing	Tournebize et al., 2022	PRJNA803612
282	Meise herbarium-Belgium	Cameroon, Moliwe	Whole-genome sequencing	Tournebize et al., 2022	PRJNA803612
1765	Meise herbarium-Belgium	CAR, Sangha	Whole-genome sequencing	Tournebize et al., 2022	PRJNA803612
M_1361	Meise herbarium-Belgium	DRC, Balo	Whole-genome sequencing	Tournebize et al., 2022	PRJNA803612
Can12	Meise herbarium-Belgium	DRC, Epulu	Whole-genome sequencing	Tournebize et al., 2022	PRJNA803612
Can33	Meise herbarium-Belgium	DRC, Epulu	Whole-genome sequencing	Tournebize et al., 2022	PRJNA803612
Can34	Meise herbarium-Belgium	DRC, Epulu	Whole-genome sequencing	Tournebize et al., 2022	PRJNA803612
Can36	Meise herbarium-Belgium	DRC, Epulu	Whole-genome sequencing	Tournebize et al., 2022	PRJNA803612
BUD15	NARO-Uganda	Uganda, Budongo	Whole-genome sequencing	Tournebize et al., 2022	PRJNA803612
20667	CNRA-Côte d'Ivoire	Cameroon, Moloundou	261 SNP array	the present study
20555	CNRA-Côte d'Ivoire	CAR, Libengue	261 SNP array	the present study
20583	CNRA-Côte d'Ivoire	CAR, Libengue	261 SNP array	the present study
20724	CNRA-Côte d'Ivoire	Congo, SembeSouanke	261 SNP array	the present study
20725	CNRA-Côte d'Ivoire	Congo, SouankeGabon	261 SNP array	the present study
20145	CNRA-Côte d'Ivoire	Côte d'Ivoire, Bossematie	261 SNP array	the present study
20319	CNRA-Côte d'Ivoire	Côte d'Ivoire, Gbapleu	261 SNP array	the present study
20336	CNRA-Côte d'Ivoire	Côte d'Ivoire, Gbapleu	261 SNP array	the present study
20406	CNRA-Côte d'Ivoire	Côte d'Ivoire, Gonate	261 SNP array	the present study
20362	CNRA-Côte d'Ivoire	Côte d'Ivoire, Pelezi	261 SNP array	the present study
20366	CNRA-Côte d'Ivoire	Côte d'Ivoire, Pelezi	261 SNP array	the present study
20395	CNRA-Côte d'Ivoire	Côte d'Ivoire, Pelezi	261 SNP array	the present study
20354	CNRA-Côte d'Ivoire	Côte d'Ivoire, Sabregue	261 SNP array	the present study
20693	CNRA-Côte d'Ivoire	Togo, Niaouli	261 SNP array	the present study
20695	CNRA-Côte d'Ivoire	Togo, Niaouli	261 SNP array	the present study
20502	CNRA-Côte d'Ivoire		261 SNP array	the present study
20715	CNRA-Côte d'Ivoire		261 SNP array	the present study
CNRA4A3	CNRA-Côte d'Ivoire		261 SNP array	the present study
D12_11_L29_15	CNRA-Côte d'Ivoire		261 SNP array	the present study
FRT81	ICCRI-Indonesia		261 SNP array	the present study
FRT83	ICCRI-Indonesia		261 SNP array	the present study
K4_28_4	ICCRI-Indonesia		261 SNP array	the present study
K5_73_4	ICCRI-Indonesia		8.5K SNP array	Mérot‐L’Anthoëne et al. 2019
K6_38_4	ICCRI-Indonesia		8.5K SNP array	Mérot‐L’Anthoëne et al. 2019
K9_34_3	ICCRI-Indonesia		261 SNP array	the present study
Amboim01	INCA-Angola	Angola, Amboim	261 SNP array	the present study
Amboim02	INCA-Angola	Angola, Amboim	261 SNP array	the present study
Amboim04	INCA-Angola	Angola, Amboim	261 SNP array	the present study
Amboim05	INCA-Angola	Angola, Amboim	261 SNP array	the present study
Amboim08	INCA-Angola	Angola, Amboim	261 SNP array	the present study
Amboim09	INCA-Angola	Angola, Amboim	261 SNP array	the present study
Amboim10	INCA-Angola	Angola, Amboim	261 SNP array	the present study
Ambriz01	INCA-Angola	Angola, Ambriz	261 SNP array	the present study
Ambriz03	INCA-Angola	Angola, Ambriz	261 SNP array	the present study
Ambriz04	INCA-Angola	Angola, Ambriz	261 SNP array	the present study
Ambriz05	INCA-Angola	Angola, Ambriz	261 SNP array	the present study
Ambriz06	INCA-Angola	Angola, Ambriz	261 SNP array	the present study
Ambriz07	INCA-Angola	Angola, Ambriz	261 SNP array	the present study
Ambriz08	INCA-Angola	Angola, Ambriz	261 SNP array	the present study
Ambriz09	INCA-Angola	Angola, Ambriz	261 SNP array	the present study
AnaMaria02	INCA-Angola	Angola, Ana Maria	261 SNP array	the present study
AnaMaria03	INCA-Angola	Angola, Ana Maria	261 SNP array	the present study
AnaMaria04	INCA-Angola	Angola, Ana Maria	261 SNP array	the present study
AnaMaria05	INCA-Angola	Angola, Ana Maria	8.5K SNP array	Mérot‐L’Anthoëne et al. 2019
AnaMaria07	INCA-Angola	Angola, Ana Maria	261 SNP array	the present study
AnaMaria08	INCA-Angola	Angola, Ana Maria	261 SNP array	the present study
AnaMaria09	INCA-Angola	Angola, Ana Maria	261 SNP array	the present study
2239	Meise herbarium-Belgium	Ghana, Bia	261 SNP array	the present study
BD2_2	NARO-Uganda	Uganda, Budongo	261 SNP array	the present study
BD3_1	NARO-Uganda	Uganda, Budongo	261 SNP array	the present study
BD3_2	NARO-Uganda	Uganda, Budongo	261 SNP array	the present study
BD4_5	NARO-Uganda	Uganda, Budongo	261 SNP array	the present study
BD5_2	NARO-Uganda	Uganda, Budongo	261 SNP array	the present study
BD5-4	NARO-Uganda	Uganda, Budongo	261 SNP array	the present study
IT2_1	NARO-Uganda	Uganda, Itwara	261 SNP array	the present study
IT3_1	NARO-Uganda	Uganda, Itwara	261 SNP array	the present study
IT3_4	NARO-Uganda	Uganda, Itwara	261 SNP array	the present study
IT4_1	NARO-Uganda	Uganda, Itwara	261 SNP array	the present study
IT5_1	NARO-Uganda	Uganda, Itwara	261 SNP array	the present study
KB1_4	NARO-Uganda	Uganda, Kibale	261 SNP array	the present study
KB1_5	NARO-Uganda	Uganda, Kibale	261 SNP array	the present study
KB2_4	NARO-Uganda	Uganda, Kibale	261 SNP array	the present study
KB3_1	NARO-Uganda	Uganda, Kibale	261 SNP array	the present study
KB4_1	NARO-Uganda	Uganda, Kibale	261 SNP array	the present study
KB4-4	NARO-Uganda	Uganda, Kibale	261 SNP array	the present study
ML6_3	NARO-Uganda	Uganda, Malabigambo	261 SNP array	the present study
ZK2_1	NARO-Uganda	Uganda, Zoka	261 SNP array	the present study
ZK2_4	NARO-Uganda	Uganda, Zoka	261 SNP array	the present study
ZK3_3	NARO-Uganda	Uganda, Zoka	261 SNP array	the present study
ZK4_3	NARO-Uganda	Uganda, Zoka	261 SNP array	the present study
ZK4_5	NARO-Uganda	Uganda, Zoka	261 SNP array	the present study
ZK5_1	NARO-Uganda	Uganda, Zoka	261 SNP array	the present study
