# Supplementary material for: Out of Africa: The genomic footprints of Vietnamese Robusta coffee
Source: PLoS One. 2025 May 28;20(5):e0324988. doi: 10.1371/journal.pone.0324988 (PMC12118859; doi:10.1371/journal.pone.0324988)
Supplement: S3 Table — (XLSX) [file pone.0324988.s003.xlsx]

## Sheet: Sheet1
ID	CHROM	POS	REF	ALT	SEQ
CC1_8_Chr01_57338	CC1.8.Chr01	57338	T	G	AGCGCAGAACCGCTTCCTGCTGTGCTACCCATCGCACTATTTCATCTTTTGTACCCTAAA[A/C]ATCTTCTATACGCTTGCCTACCATTCCTTGCAATTACCAGATAACATTCCTCGGTTACGA
CC1_8_Chr01_1112988	CC1.8.Chr01	1112988	C	T	GAGAGCTGTGTGATAATATGTGTGCGAGCATTGGTCATGCTTACCAGTCATGGTTGATTG[A/G]CATTGTCCGAACCCTTTTCATTGAAAAATCAGTCAAACATTTATAAAAGAACAAATTGAA
CC1_8_Chr01_13085428	CC1.8.Chr01	13085428	A	C	AGGGGATACATCTACTTATGTATATTAATCTACTAAGTCTCGCAATAATCAGATATATGA[A/C]AGTATGACAGAAAGAATCCATCAATTGCTTCAAATAAAGAACTCAATCCATCAAAAACAT
CC1_8_Chr01_14484658	CC1.8.Chr01	14484658	C	G	ATTTGTTGCTAATATATATGAGGATCATTGTCCTTGGGAGTAGACATATTGCAGTCCCTA[C/G]TCAACTAGAACACTTTCTTATTCTTCCTTTCCTTCTTACATATTGACGACAATGTGTGTA
CC1_8_Chr01_20313628	CC1.8.Chr01	20313628	A	T	TAACTATTACATTCTTCCATTGTTAACTAGCCACTGAATAACAAAACTTGTTATATGTAA[A/T]TGCTTCCATTGTAAATGCGTCCATTGTTTAAGCAATGAGTGGAAGGCTGAAATGCATTGT
CC1_8_Chr01_22847758	CC1.8.Chr01	22847758	G	A	TGCATACGAAAGACTATAAATCTCTTTTTGAGAGTGAAAATTAACTGAAAAAGGAAGAAA[A/G]GTAAAGCACACAGTGACATACAATGTTTTTGCAACACAACAAGAGCATAAGAATCATTCC
CC1_8_Chr01_41629148	CC1.8.Chr01	41629148	C	A	GAAATGGATGAAGAGTGCTACGAAGTCCCAGTAAATCGTGTTCTGGAAGCCTGCGAAAGT[A/C]GTTTTTCAAAGGGTTTTCGAGTTTTGAATCAGGAAGGTATTCTAGCTCGTGTTCAGGATG
CC1_8_Chr01_44429808	CC1.8.Chr01	44429808	T	C	CTGACCTATATATGCCTAATACTGTTAAAAAGAATCCATCAATAACGTTCTTCGTTTTCT[T/C]AAAAGAATTACGGATTGCAGAGAATTTATAAAGCTCGGTGGTCTTACTCATTTGTGTGCC
CC1_8_Chr01_48082318	CC1.8.Chr01	48082318	C	T	TGAAAAATGGATTCAAAGATTTGACTTGGCTGGCTTTGGAAATGTAGCTTTGAGCTATTA[T/C]GCAATGTTGCAAGCCAAGAGATTGTTGCAAAATCGGAGTTGTGATGGATATAAGATCAAG
CC1_8_Chr01_50371768	CC1.8.Chr01	50371768	T	C	GGTATAGAGCCTCTTTGAACCGTGTGAGGAAGAATGGTGCACTGTACATCCCATTAAGAA[T/C]TCCATGGACAAAAATATCAGGGTTGATTTTTCTGATCAAGTTCATTACAGCGTCCCTCGG
CC1_8_Chr01_50912798	CC1.8.Chr01	50912798	T	A	TAAATAATAATTGAAGGTCTAATAAACAAATTGCCATAGGCATAAAAGAAAGTTTTATTT[A/T]GTAACTTTGACCTTTTGCAGCTTTGATGTCATGGGATTAACAAAAACACATAATTCAATC
CC1_8_Chr01_51395368	CC1.8.Chr01	51395368	T	C	CCAGAGATCAAAATGATTTATGTGGAAGTCCTAAAAGATTCAATGATAGAATTCAGGAGA[T/C]ATTCTGGTTGATTTACAAGCCTTGTGGCTCTGGATTTTGTGCTAGGAAAACTGCAGGGAC
CC1_8_Chr01_51917118	CC1.8.Chr01	51917118	C	T	GGTGCCAAAGTAATTGGTTGACATGTCATCATCTTAAATTCGTTGCTCTGTTGTTGTACC[T/C]TTCCCTTTCTTTTCCTTCTCTTTCTGATGAGGCAAGTGTTATTTCAGCCAGAGCAATTGA
CC1_8_Chr01_52609788	CC1.8.Chr01	52609788	G	T	CTGAAAGAAGATTGCTGCTTATGCAGATGTATAATCTTGGTAGCAGCCCCAGTGATAGGA[A/C]AGCTGGTGCCAGATTGCTGTTGGATCCTACTCAATTAGAAATGAGTGAAATCAGAAAGAA
CC1_8_Chr01_54756778	CC1.8.Chr01	54756778	A	G	CGAAAGACAGATAAAAGAAGAAACACGCAAGTGCGGATTTAACGCATAGATATCACGATT[T/C]TGGAAGTTAGTTCTTATATTATGTGATTTTGACCGGTCACGCAACTGAAGTCTGCTTGTG
CC1_8_Chr01_55058288	CC1.8.Chr01	55058288	A	G	TATCAATTAGTAGATGAGATACAAGCAAGATTGATGAGAGTGTACTTGAGAATATAAACA[T/C]GCATGCACTTATTATTATTGCTCCCTCATCCCATTTTATATATCATAGTCAACTTTATAC
CC1_8_Chr01_55415138	CC1.8.Chr01	55415138	A	G	TCACTTTGGGAAAGAATCGAATAAATGTAGTTACAGCAGCTGCAAATCACCAAGATATCA[T/C]GAACATATTATTAGGATGTTTTCTCTCTTATCCCAAGATGTTAAATAAGATTAAGAGATA
CC1_8_Chr01_55857688	CC1.8.Chr01	55857688	G	A	GAAGAATTGTGGGAAATTATGGTATTGCACCTGTGGCTCTGATTTTAAACACAAAAGATC[A/G]TTAAAGGATCATATAAGATCCTTCGGAAACGGTCATTCTCCACACCCTTCTCTTGAAGGC
CC1_8_Chr01_55911778	CC1.8.Chr01	55911778	A	C	GATATACTTTAAAAAATTCTTTGTCACAATTGCACAGAAAGTGAACGCAAATTACGATAC[A/C]AAAACATATTGTGGTTGGCCGTTGATATTTTTTGAGTTTCTATCAAAATTTTCACTATAG
CC1_8_Chr01_56197808	CC1.8.Chr01	56197808	A	T	CCAAACCCTCTGTGCCAACAAACTCTTCCTGGCTGCAAGCAAGCAAATCTCAAGTAGTGA[A/T]AATCATGCAATTCATCAGCAGACCAACTTCAGAAAACATCAAATCTACAATACATAAAAG
CC1_8_Chr01_57100088	CC1.8.Chr01	57100088	T	C	AAGAGGTCGATCATTAAAGCCAGAAGACAACCAAATTGGAAGAGCACAGCCCAACAATAG[T/C]GAAAAATGGCTGAAGGGAACAATGAAAACATGATTGAAACTTCAGAAGAATTATTTGCAA
CC1_8_Chr01_58495268	CC1.8.Chr01	58495268	C	A	TAACAATTATATTCCGTAATTAGAGATTTTGGTGATTGGTTTATTATTTCCTCACCTTTA[A/C]ATTGGACTACTTTGGCTCAGTATGTTATACATTACGTTGGCTAATGAAATGGATAATTGT
CC1_8_Chr01_59556468	CC1.8.Chr01	59556468	T	C	ATTTTACATTTGTCCATGCCCTAGACTAGAATAATCAAAGTCCTTTGTACAAAACTAGAA[T/C]GAAGTTCAGTTATACCTGCATTTTCCTCTGCAGTTTGACATCCCCATCCGCAATAATTCC
CC1_8_Chr01_59612188	CC1.8.Chr01	59612188	A	G	TTGGAGTCGGACTCTCACTAGCCGGAAACAAGAATCAGCCAATTTCATTCTTTGCATTAA[A/G]GTTTTAATTTCGTATTCTTTTTCGGTTTAGAAGTACCATCGCCTAGGTTCGGTGCTTTGC
CC1_8_Chr01_60189018	CC1.8.Chr01	60189018	A	G	GGAAAGCAATGGCACACTTCAAGGACGATCTTGATCCTGCATTTCGAGGCGCAGGGGCAA[A/G]CCCGTATCCTTATTTTTGCATTTGCTTTCACTAATCTGTCAATTATTAAGTTTATTGCCA
CC1_8_Chr01_63605108	CC1.8.Chr01	63605108	C	G	AACTATCGCTCGAGAAATAAGAAAGCCAATACTTGTTTGTTTCAAGGATAATAGTTTTTT[C/G]TTAGGTCAGGAAGCAGCCAGACCCAGATTTAACCTGAGATTGATGGTGGCACAACCATTA
CC1_8_Chr01_63673448	CC1.8.Chr01	63673448	T	C	TGAACAGATGACAAGGGGAGTTAACTGGGGAACCTTGGATGTTCTTGTGGTTGATATGCC[T/C]CCTGGTACTGGTGATGCTCAGATATCTATTTCCCAGAGGCTGCAACTGTCAGGTACCTAA
CC1_8_Chr01_65145518	CC1.8.Chr01	65145518	G	C	TTTTGCTTCAAATTTAATTCTTCAATTTGGAAGTTGAAATATAAAATGCACAGCTTAGGA[C/G]GCTGGTAATAGTAACAAGATAGACCAACTGGACAAATAAAAAAAACCCAAAATTATATTT
CC1_8_Chr01_65508728	CC1.8.Chr01	65508728	A	C	CGCTGAAACCTGTCTTCTTGAATTTAGTGGCATAGTAATTCAGGTCTTCCTGTGTCAGCC[A/C]TTCGGGCAATGGGTTGGGATTTTGATGAGCAAAATACTGAAAACCACCTCTAGGAATACA
CC1_8_Chr02_584528	CC1.8.Chr02	584528	T	C	ACAATCGTTTAAATTGCAAATAGCGATTTGATGAATCTTTATTTCACTGGTATAGGTGTA[T/C]AAGTACCAATCCTGGTGCAAATGCATCCGACTAAACTTCATTTTCCGGATAATAGTAGGA
CC1_8_Chr02_964258	CC1.8.Chr02	964258	C	T	GATCTAGGGGTTGTTCTTTAAACAACAGTTTGGTTTGACTTAAAGCTCGCTATCTATCCT[T/C]ATTAGCTATTCCACCTACTTAATGCAGCTTTCAAAACCATTCTTTACAAGCAAGATCAGA
CC1_8_Chr02_2424898	CC1.8.Chr02	2424898	A	T	ACTGCCATTTTGCTCTGGGTATTGAGATGTTATTCTGTTGGGTTGTTCCCCCTGTGGAAT[A/T]ATGGAAATTTTAGATAACAAATGGTTTTGCTTATACTCTTAAACTGGACCTCAGCATGAT
CC1_8_Chr02_3255338	CC1.8.Chr02	3255338	G	A	TGTTGAGACATTCGGGAGACGTATTGAAAAATTGCTGCAGTGAGTTCAATTTTGATTACT[A/G]ATTTTTTGAGTAATGTTTTTCATAATTTGCATAAAGAAAAATTTTCTGCGTCTTTGCAAA
CC1_8_Chr02_4304528	CC1.8.Chr02	4304528	C	T	AAATGCATCCAAGCTTCTGGAGAATAGTGGTTGGTCTCCATTTTCTGCTTCACCCTCAGT[T/C]TGTCTCTAATAATTTGATTCCAATTTTTAAATTAATATTCTTACACATTTCTACTGGCTA
CC1_8_Chr02_4456768	CC1.8.Chr02	4456768	C	T	ATATTGACCAAAATTCACAACCATCACTACCTTCATCCTTCCCACTAATTAAACCGAAGC[T/C]CTTATCATCCCCTAAGTGGCTTGACCAGCCCTACTACCACACGCTCTATTCCAACCCACA
CC1_8_Chr02_7159648	CC1.8.Chr02	7159648	A	G	AAACGGGGAAATGAAATCTCATCATATTCATATGTGATATTTTACACCTTTTGAAAGTTA[A/G]AACAGGGACTAAGCACCTCAACTGCTAGTATTTCAACCTAGTTTCCAAAAAGAAAAAGAA
CC1_8_Chr02_8244768	CC1.8.Chr02	8244768	A	C	AATCACCATGCTTTGAAAATTATTAGCCACGTGATTTATAAAAATCCAAACTAGACGTGA[A/C]CAAATTAAGCATCATCTCTACATGTGGAAGGGTTGGAAGGTTGTTGTTCGGTTATACCAA
CC1_8_Chr02_11136988	CC1.8.Chr02	11136988	C	G	TAGCCATTTTTCGCTTCTTTCATTCTTTTTCTGCTCTCCTTGTTTGTGCCCATTAAAAAA[C/G]ATTCCTTTCTTCCTTGTTTTTGTGTTTTCAGGTCTGTGTTCAGACCTGTTTCCACCATCA
CC1_8_Chr02_12706178	CC1.8.Chr02	12706178	A	C	ATGTTGATTAAATATAAAACCAAAAAGAGCAGCAAAGTTCATATACTGAGCCATGTAATT[T/G]TCACCCAACCTTGTCTCTGATAAAACTTAAGGTTCTCTCTCGAAGATTCTCATCAGTCAT
CC1_8_Chr02_15926848	CC1.8.Chr02	15926848	T	C	GGAGGTAATTTTTCAGACAAGAATCGGGAACCAAACAGAACCATATTCAGTAAAAATTTG[T/C]CAATCGCTAGTGAGGATGCCAGTGACAATCAAAGTGGCAGTATGGTGAATGAGGATATAT
CC1_8_Chr02_17329488	CC1.8.Chr02	17329488	A	G	TACCTTTATTAATTTTAATTAGCTGGCCAACAAAATAGACGTTTCTGCCTCAGCTGATTT[A/G]GAAAGAGAAGGTTAATTATGACATATGACTCCAGTTAGGCTTCAAATTCGGACTTGCAAA
CC1_8_Chr02_18223808	CC1.8.Chr02	18223808	A	C	TCCAAAGTATCTGGCAAAAATTAAAGAAATTCGGTCACAGGGTTACCAGGGACCGCTTGG[A/C]ATTGGACTCGAGGGACACTTCGGTGCTCCGGACCTAGCTTATGTAAGGACTTCAATTGAT
CC1_8_Chr02_18300998	CC1.8.Chr02	18300998	T	C	CGGCTGTGAGTCTGGCTGGACTTTGTACTTGGGCAGCTCTTTTATTTCTTCGCATAGTAA[T/C]AGAGAAAATGGTAATTTTGTTGATGGAAAGCGTGGTTTTAGTGAAGAAAAGAGAAGTGAG
CC1_8_Chr02_18604688	CC1.8.Chr02	18604688	T	G	TCTATACAGGAGGCACAATCATTCAACTTTCAGGCATGGGAAGAAAAATGATGATAGGCT[T/G]CATGGATTGATTACAAACCGCCAAATGCCACAGCTCTGACTCACCAAACATCCAGTAATT
CC1_8_Chr02_18663118	CC1.8.Chr02	18663118	G	C	AGAGCTTGAAACAGTAGGAAAGGATGAGAAATTACTGGCTGAAATTGAGAAGATTTTGGA[C/G]CCCGTGAAGAACCAGACGTGGCCAAGTGGAATTCAGCAGCTTTGATATCGTATCTGCTAT
CC1_8_Chr02_19090488	CC1.8.Chr02	19090488	T	A	ACATGGGACGGTTAGAGAACCAACCCGGAGTCAGATTTTACCCCCGCAAAATCTGACTCG[A/T]CAACCCATCAGTCAAAATTTGCCGCAGCAGAATCTGAGTAGAGAGCAAGGGAGGCAACCC
CC1_8_Chr02_20347108	CC1.8.Chr02	20347108	G	C	ATTCGACAGGACAAGAATCATAGTAGGAAAGGTTTTAGGTGCAAAATAAGAAAGAAATTC[C/G]GGGGAAAATAGAGAGATATCTTTACCAAAGAATTCACGCTGATCAGCAAAATCATGGTAT
CC1_8_Chr02_20427728	CC1.8.Chr02	20427728	G	A	ATCTTGCTTGTAGGTGACACTGTTTCTTGTGCATTGTGCTGGATGCTTGTATTATTTGCT[A/G]GCTGATCGCTATCCACATGAAGGGAAAACCTGGCTTGGAGTTGCAATTCCAAATTTCAGA
CC1_8_Chr02_20712038	CC1.8.Chr02	20712038	C	T	GGAAATGTGAGAGTCGGCGGTTACCAAGGCACAAATCATTAATGTTCACCCAACTTTGTT[T/C]TTCGAATTTATGGTGACAACCCTCAAGGCTTTGAATAAACTCTGTATCTCCATTATTGGA
CC1_8_Chr02_21283168	CC1.8.Chr02	21283168	A	G	AAATCCATTGCTTTGGTAACTAGAATCTGATCATTTTCTTAATTTCAAGAATCAAAGAGA[A/G]TTGATGAATGTGTTTTATCTGTCTCTCTCTTTCTTAGTAGCAGCATGTTTCCTCCATCTC
CC1_8_Chr02_21483358	CC1.8.Chr02	21483358	T	G	TTTCGGTGCCGGCTCTTCTGCCTATCAGGTCTGCCCTTCGCTTCGCCACATTGGTACGAC[T/G]TTTATGTTACTTCATCTGAAAGCCAATGTCGAAATCTGTGTCATATTCTTGTTACTGCCA
CC1_8_Chr02_21875388	CC1.8.Chr02	21875388	T	C	TTTTGGGTTCAAAATGAACACTCCAGATTTCGGGAGAGCTTTGGTCAAACGAAGAATGGC[T/C]AAGGGAAGTGTTGAAGACAATCTCATTCAACTCAGTTCCAGAAAAATGGGTCAGTCCGCA
CC1_8_Chr02_23417658	CC1.8.Chr02	23417658	G	A	TTTGGCTGTTTGGGCTCCCGGTTTGATTATTGTGGACCATCTGCATTTTCAGTATAATGG[A/G]TTTTTGCTGGGGATGCTTTTGATTTCGCTTTCAGCATTGGAGAATGGGGAGGACTTGTTG
CC1_8_Chr02_26146118	CC1.8.Chr02	26146118	G	A	TTTCTTCTCTGCGAAAGCTAAATCCCCAAAAGTAGAAGGTTTCCATAACGGCGAGAGCGC[A/G]ACAACCTTGCCAATCATAATTAGAGTAGGTGATACCAGCTGGTGCAAAGAAATCTCCTTT
CC1_8_Chr02_28651908	CC1.8.Chr02	28651908	C	T	GCAACGTTAGGCATATAATCTGCAGAAGCACTGGAGAACCTTGTAGAAAGAAAACAATTC[T/C]ACAAAGAAATCTGAGGAAGTGATTCTTTTTCTCGAACCAGATGCTGAATGGACGCAAGTC
CC1_8_Chr02_32280528	CC1.8.Chr02	32280528	T	G	CATCGTGGATTGGGCAATTCCATTGATTAGGAGAGGGAAGCTTGTGTCTATTTATGATCC[T/G]AGGATTCCACCCCCTAGGGACCCTTTGGTGAGGAAGCAGCTGGCGGTAGTTGCCGCAAAA
CC1_8_Chr02_35569928	CC1.8.Chr02	35569928	A	T	AGGCTCCAGTCTGCTTCTTATTTATGATTGCCCTTTTGTGTTGTTCAGATTAGATGAAAT[A/T]TGGTAATTTTAGTCCTTTAGGCCTCTTTATTGTCCACCATGAAAACATTTGATTGCATGA
CC1_8_Chr02_36071508	CC1.8.Chr02	36071508	T	A	TAAGGTTATATATCAGTTTAATTTGCAGCGAAGGGTTGAGAAAAAAATTGAAAAACTTAT[A/T]TGCTAAACTATTTTGAACAAAAATTGCAGTCAATACATGAAACCATATCATCCACACTCT
CC1_8_Chr02_37640758	CC1.8.Chr02	37640758	A	T	TGGTGTAATTGCAGTTTGAGATTGAATATCCAAAAAGAAGATTCAATTCATCACTAGACA[A/T]AATTTTGGTTAGAGATTCTGCATAGATATGGAATTTATTGAAAACTTGTATATTAGGCAA
CC1_8_Chr02_42388128	CC1.8.Chr02	42388128	T	C	GTGTCATGACTCTCTATCTAGCATCTCCTGGTTATTACCAAGTGTTGTGTTTCCAATCTG[T/C]GATCGTTTTGCTGTCAACAGAGAAGAATGAACAGAATTATCATCAAAATTGTACATAAAT
CC1_8_Chr02_46130378	CC1.8.Chr02	46130378	T	G	GGGAGGAAGGGAAAGGATGGAAGTTCAATATAATCTACAAATTCTTACTAAATAACATCT[A/C]AAATAGACCTCATGTGAGGAGGCGATTTGCTAATGTCTCTAGGGTATTGCAACAGGAGTA
CC1_8_Chr02_57289648	CC1.8.Chr02	57289648	A	T	TCAAATGCGTTTCACATTGAGCATTTTGTTACTGTCTTTAATCACAAGAAATACTTTAAA[A/T]TGTTGGTTGTTTGGTTAGATTTTCTTTTGGTTTTTCATTTTCTCTTCATGTCTTTCATGA
CC1_8_Chr02_61166768	CC1.8.Chr02	61166768	C	T	TCATACTCATGTTACTTCGCAAAAGTTTAATCAACATTTGTTAAACTCTGCATGGCTATG[T/C]TGTTAAACTCAGAGCGGATCCGTCGGTTTGACCAGGAACTATTTGTTATACATCGGGACT
CC1_8_Chr02_63456118	CC1.8.Chr02	63456118	G	A	TGAGCCCTTTGTTGTGTTATAACATGGTATAAGCAAACATGACAAGTAACTCAATTTAGC[A/G]ATAAACAGTTGAAACAATTAACTTGTTAAGAAACTAAGATACAAATTCTTCTCATAAGAA
CC1_8_Chr02_63818608	CC1.8.Chr02	63818608	G	A	GTATGACTGTTTACAATAACCCAACAATTTTGTTTAAAAGAGACAAATTTTGACACTTAC[A/G]AGTTCCCGTATCCAATTAGCAGCATAATAAAGACAGAGAATGATAGTCTGCTTTTGCTTC
CC1_8_Chr02_70367728	CC1.8.Chr02	70367728	G	A	AATCAATGAAGCATCTGCAGGCAAAGATTGGCAAAGAAAAAGCCGTAGAACTAGCTTTAC[A/G]GCGTTTGAGGGGAAAAGGTGCTGATATCTTTTCAGAAGCTGCTGAAATTAAAGTAACTTC
CC1_8_Chr02_71525348	CC1.8.Chr02	71525348	A	T	ATTTTGTATCGAATTTTGCTATTGCTGCAATTTCTTCAATTTCGTCCAATCAGTTATATT[A/T]GGATTTTCTTTTTTTGTTTTTTGGTGAATATGGGAAAATTCTAGGGAGTGGCAACTGACA
CC1_8_Chr02_72096388	CC1.8.Chr02	72096388	A	C	CTCAATGGTTCCAATTGCACTGATATGATGCCTGTACCAAAGAACAAGCAAAACAAAAAA[T/G]GCAGCACATTGGATCTACACTAGTTAAACCCAACAACTTTGTCTTTAACAATAACAAAGC
CC1_8_Chr02_72877298	CC1.8.Chr02	72877298	G	C	AATGATTTTTTAAAGGAGCGGGAAGAGGAAACTAAAAGGCTAAAACTACAAAAGTTAACT[C/G]AAGAGGCAGAACAAAAGAGGCTTGCATCAGAGTATGAACAAAGGAAGAATCAACGAATAC
CC1_8_Chr02_73459158	CC1.8.Chr02	73459158	C	T	AATACCAGCCTTGCCACAGTGCCAAACGCCAAAAGATTTTCGAGGGCTGCTACAATAACT[T/C]GGAGGTATTACCTTCAAGTTTTGGCAGCAGGTTCATTCCCAATCCACCATTGATTCAGGA
CC1_8_Chr02_73547508	CC1.8.Chr02	73547508	A	T	TGGTAGTGTTTGGCCATGATTTTGTTTATCTAGGGTTACCTTTATTAATTAAATAAACAA[A/T]GTGATTCGAATAATGAGCCTTAGAAAAAGATGGAGACTACGAAAAATATAATTTGACAAG
CC1_8_Chr02_74270258	CC1.8.Chr02	74270258	T	C	TCATCACCCCTCCCCATTTGTCTAGGCTCCCTTCGTTGGCTGGCTGGAATAATGACTGAA[T/C]ATAACAAAACAAGTTTAACAGGGGAGGTCATCATGATTGCTCGCTCCAGCTAATGAGAGG
CC1_8_Chr02_76049628	CC1.8.Chr02	76049628	T	A	AGACACATCACTACCAATTCAATTCAATGAACTCTTCACCGGTCATTTTCACCGCTCTAT[A/T]TCTCCTTTTCATTTCCCTCCAAGCTATCCGCTTATGCCAAAATATAAAGAAGCGTTAATA
CC1_8_Chr02_76874378	CC1.8.Chr02	76874378	G	C	AAGTTATTAAGATTTGGTTTCTTCTGTTTCAGGATTTGGTGAAAGCTTGATTTGCAACTG[C/G]GTTGTAGAGGAATCATGGTTGAGGATGCAGGAATGGATGTCAGCATTGATATGTTGTCGG
CC1_8_Chr02_77197068	CC1.8.Chr02	77197068	G	A	ATTGTCGATCAAACACAATTCTTACATCAACAACTGTACTTAACAACTGAGCTAATATTT[A/G]TCGAACTTATAATTAATACTACCAGACTTTGCTTTGTGTTACCCTATGATGTCCTCATGC
CC1_8_Chr02_77575078	CC1.8.Chr02	77575078	A	G	ACATCAAATAAACAAATGTTACCTAAACTCACTGATGTTTGGTGCAGATAGGACCTCTGC[A/G]GAATCCTGAGCAGATGCAGCAAAATCTGGTCCAGAAACTCTAAGGCTCTCAAAGAATGGA
CC1_8_Chr02_77853698	CC1.8.Chr02	77853698	A	G	TTTTCTCAAACTCTACGTCATGTTCAACACATAAAACTAGACTTCGAAATATGAAGCTTA[A/G]TGATAACCAATAAAATGCCAGAAAGACTTCGGAACTGTCATCTTTCATCAAAGAGGAAAT
CC1_8_Chr02_78045008	CC1.8.Chr02	78045008	G	C	ATATTCATCAAGCCTATGACTTTGTGGCAAAGAATTGTGTTTTATTAAAGCACATATGTC[C/G]CACTCGCTAACAAGCTGTGCTCAAACTAATAAGCATGCTCTCTCTATGGCAAAACCAAAA
CC1_8_Chr02_78387258	CC1.8.Chr02	78387258	C	T	GTGATGAGGAGTACAAACAGATGCTTTGCGTTGATGCGGCAGCTGTAGAGAAACCCATCA[T/C]TCTGAAGCCAGGAGAGGAATGGACAGGACGTCTAGAACTTGCAGTTGTGCCATCAAGCTT
CC1_8_Chr02_78428728	CC1.8.Chr02	78428728	A	G	AGTTGCCGGAAGCCCATATTCTGCAAGAAGGCAATTGAGCTTCCACTCAGGCATGGTCTC[A/G]TACTCGGCCTTGGTGTACCTGGGATAGTGCAATGGCATTTGAAAGCCGCATCTCTCTATG
CC1_8_Chr02_78483698	CC1.8.Chr02	78483698	C	G	GGACTGGGAGGAGTTGTGTACTGATATCAGGGAGGGAGTGTTAAGCAGCCGAATTTCTGT[C/G]CCATCAGTTAGAACGGCAATGTCAAAATTGCTCAAGCCAAATCCTGAGTTGGCTGATTTA
CC1_8_Chr03_454498	CC1.8.Chr03	454498	T	C	AGAAAACCCAAGACTTGCTGAACATGGGATGGCTGATGCTGTTATAGAAGCTCAGGGGTG[T/C]GAAGCAAGTTTGAACAAACTAGAGCAGTCACCACTGGCTGACGTGAACGCTGCCGTTTAT
CC1_8_Chr03_567248	CC1.8.Chr03	567248	C	T	TCCTTCAACTACATGATTTACCAAACCCCATTTCTCAGCTTCTTCTGCAGTTACAGGGGT[T/C]GCAGTCAGAGATACTTCACGGGCTCTATTGGGCCCTATGACACGGGCAAGCTTCTGAGAT
CC1_8_Chr03_1578588	CC1.8.Chr03	1578588	C	T	TGAAGGTAAGAGCGGCGCCTTTGATTAGGCATGTCATCCCCTTCCAACTTTCTCTTCCTG[T/C]TGCATTCATATTCTTCTTCTTTCCTCTTACTTTCATCCACTTCATTTTCAAGCTCAATTA
CC1_8_Chr03_2600178	CC1.8.Chr03	2600178	C	T	AAGGGATCGATGACTTCATATTTTCTTGCATGTCCACAAGAAACCGTGTTTGGGACACAG[T/C]CCAAAATACCTAGTCGTATTTTGTTGAAGATGACGAGAGCAAATGGTATGTAATGGATAT
CC1_8_Chr03_4319698	CC1.8.Chr03	4319698	C	G	CTCCCATTATTAAATTTGTAGCTGCTGCTACTTTATGTGCATGATCTTTTCTCATGATCA[C/G]GACAAAAGCCAATAACTTCAATGACGTGGTAGCCCCCCATTAGGCATAAATATGAGCCTG
CC1_8_Chr03_4613818	CC1.8.Chr03	4613818	G	A	GAAGAAAAGGCTCAAAAATCATCAGGCTACTTCTCAGGACATCAAGAAACAGTCTACCCA[A/G]GTTCAAAGATCAGATCCCAGAACTCCAGTGAAAATTGATGATCAGCCTGATGAATCCAAT
CC1_8_Chr03_5555488	CC1.8.Chr03	5555488	G	A	CTTTAGCTGATAAAATTGGCATGACAGAGATCATCTTTGGCTTACTCACTCGAGGACGGA[A/G]GGATAGTAGTGATGATTTGAAAAGGACATGATGACTGACTGATGGGATGAATCATAGTTC
CC1_8_Chr03_5985488	CC1.8.Chr03	5985488	G	C	GTGTGTGTAATTTTATCTCAAAGGAAGTTTCTGCAATTGTTATTACAATTTGGAAGGAAT[C/G]AAGTAAACTATCAGCTCTTTAGTTTTGTTCCTCAATTTTGAGAATGTGTGTGGCTCAGTT
CC1_8_Chr03_6881498	CC1.8.Chr03	6881498	C	T	CCCATTTAAGGTACTCCAGGTAACCAAGGATATCAACCAACAAGCAAGACATGATTCACA[T/C]ATTTCCCACTTGAAAGCCCAAACCCTATAACCATATCATCGATCTCTGGTTGATTTAAAT
CC1_8_Chr03_8554338	CC1.8.Chr03	8554338	C	T	GTAAGGCAATTCAGGCAAGCAAATACTAAATTAGCCATTTACAAAGGTTTATTAGAGTTG[T/C]ATAACCCTGCACAGGATCAATGATTACAACTGGATACATGAAAGGCTGTTTAGCTCCATT
CC1_8_Chr03_8623208	CC1.8.Chr03	8623208	T	C	ATCCTAGCAGATATAGCTTTTTTAATGTCTGAGGACAGTCAGGACATGCAAGGTAGAGGG[T/C]AATGTGCTGAAAGCAGTTACGAGGAAAAGAGGTCATACCCTCTATGAAAGCCAAGTAAAA
CC1_8_Chr03_18061438	CC1.8.Chr03	18061438	T	C	CTAATCATTTTTCATCCAGACACATGGTTTGTATAATGTAGGTAAAGCGATACATGGATG[T/C]CTATTCAGCTTCATCAACAATTGGATTCTCTCAAAAAGATTTACTGCATGTATCAGAACT
CC1_8_Chr03_19543948	CC1.8.Chr03	19543948	C	G	TGTTTAGGCATTTCCTGATACTCTCTTTCATCCCTTGCTATTGGCAATGGCACATTCAGA[C/G]CATGAAACACGAGCTGGGGCACACCATATCTTCTCAACGGTGCTTATGCCATCTCTTAGC
CC1_8_Chr03_29123968	CC1.8.Chr03	29123968	T	C	AAATGAACGCAAATAGCTTCAAACCTTGGACCATCCAGATTTTGCCATATGAACCAGCAA[T/C]GGCACAAGCTGCTTATCACCAGGTCCAAAGACATTGCTGGAGCGAATTGCACATGTTGAA
CC1_8_Chr03_36756928	CC1.8.Chr03	36756928	A	G	GTTAGCTGGTTAATGATTATTCTGTGTGTTTGATTTTGTGAATTTGCAGGAGTTTTTGAC[T/C]GCTTATTCTTTACTTCATTTTTGGGTGTTGTGGGTATTTGGTTCAATTTTGTTTATTTTG
CC1_8_Chr03_39806208	CC1.8.Chr03	39806208	C	T	CCTAAACTTCTCTTCCCCATAAATTACACCCATATCTATTGTTTCTGGTTCTTCAAAGGG[T/C]TCCTCAGTTAGTACAAGTGAGAAATTGGAAAAAACACTCTTAGCAGCTGATTCACCACAC
CC1_8_Chr03_40974998	CC1.8.Chr03	40974998	A	C	AATCCCATGTGAAACAGTGGTATTTACATTCACCTCTTGACAAAGTGTAATTTCCATGGT[A/C]GTTAAAATCTTGCATGTGTTACAGAAGAATGAAGTGCATGTCAGTGTGAGGGAAAGAGGG
CC1_8_Chr03_41984038	CC1.8.Chr03	41984038	A	G	AAGGACGACAACTGGTGCAAATAGAAAAGCAACCTTGTGTGTACCACAGTGCTGAAGAGC[A/G]AAGAGCCCAACCAATATCACACAGACAATCAATATAACTTCACCTATATAAAAAGGTAGT
CC1_8_Chr04_361328	CC1.8.Chr04	361328	T	C	TATATACTTCAAATCTTTCTTGTTTCAATATTCTCCCTCCCTCCCTCCCTCACTTCACTG[T/C]GCTAGACTTCAAACAAGTTGCAGGCAGAGAGCTGGGAAGGCCTCCTAAGCTCAGAGCCAA
CC1_8_Chr04_1446978	CC1.8.Chr04	1446978	T	C	ACCATCCCTGAGCAATATAATCTTCTCGAGATAATGACTCGTTGATCCAACCCCAAAGAA[T/C]TCTTCGCTTCTTCAAACTATCGTAGAATGTTTTTGAAGCATAGAACTTCCCATAATCGTA
CC1_8_Chr04_2050658	CC1.8.Chr04	2050658	C	T	TTTGTGCACTATTTTGTTGCCGTGACTATCATTTTCAATAAAAGATTTGATGACAGTCTT[T/C]CTCAGTCGATCATATGTGGGTAGCTTTTCTAGAGCAGCCCATCTGAGGGCTTCCTCATCG
CC1_8_Chr04_3175738	CC1.8.Chr04	3175738	G	A	ATGTTTCAGTACAATTTGATGCATGTCATAACTCTGCAGATCTTTTGATTAATTTGTGAC[T/C]GGTTCGCAATGTGAACTTGTTCTTTCAAAAAGGCTGCATATTGTCTCAAATGTCTTTCTG
CC1_8_Chr04_3882968	CC1.8.Chr04	3882968	G	C	GCACGGGTCCCACAAAACCTAGACAATCATTAATCACCTGCAAAGGTACATAATACTTGT[C/G]ATGGTACTTTGAAGTTGATGAACCCATATATGAGCCTTTTTCTTAATCCAGTTCACTCCA
CC1_8_Chr04_4324668	CC1.8.Chr04	4324668	C	T	TAGCAGGCAAGATGGAGTTGTCCCAGTCGACATACTTGACAGTGTATTTCATGAAGAAGC[T/C]TCTCCTTGGACTCCTGTACCCTTCTATAAGTCTGCACTTTGTTTCATCATAACAGCATCT
CC1_8_Chr04_4434558	CC1.8.Chr04	4434558	T	C	CACAAATTTGGAAACAAGAACTCAGTGTGAGATACCTTTAACATATTACAGCTAAAAGTA[T/C]GACTAGGATAGAAAATTGATTGTTGATGTTTACAAAGATTGCTGAGCTTTAATTTACCAG
CC1_8_Chr04_5622828	CC1.8.Chr04	5622828	A	G	ATAAGAATGTAAGTTACCACTACTCAAGAATCAATGTTTTAACTCAACGTCTAGTAAGGC[A/G]GATCAACATTGATAATGGTGGTCAGTGGTCTTTCTACATGTTGACGGCCTGCTAATTGTA
CC1_8_Chr04_5993198	CC1.8.Chr04	5993198	T	A	AACTTGCATGTAATTGCATTTACCATCCTAACACCCTTTGAAACACAACCAAATGAAAAT[A/T]AAACCCCGAGCAAGTTCGATTAAATTATGCATTAAACAAAAGATTCAGCACCCAGAACAA
CC1_8_Chr04_6379518	CC1.8.Chr04	6379518	C	G	TTCAGGTTCTTGTCCAGCACGTTGAATATCCCTTAGCACACGTTTTACAAGATCAATGTG[C/G]ACCCCACCAGTAACAGAAACCCGGAGATCCAGGAAAGGACGTAATTTTTCACTTAAGGCA
CC1_8_Chr04_6595988	CC1.8.Chr04	6595988	A	G	TAATAGCTTTCCTTGGGGATTTAGTTCCAATGTTGCAATTTTTGGAATGTGCAGGATGAC[A/G]TGTAATAAATGTACTCCACCTCCAATATGGTACTAAAGCGTTCTGCCAAGTTTGGTAATT
CC1_8_Chr04_6662538	CC1.8.Chr04	6662538	C	T	CCTGAAAAAGCCAGCATGTCCATTTCATATCTGAGATGAAGTACTATGAAAGGCCCCTTT[T/C]GACGAAGGAGTTTGATGACCTTTCTACCCAACTCTTCTATCTGAGGTGTAAATTTGAGAG
CC1_8_Chr04_6737118	CC1.8.Chr04	6737118	T	C	TCCTTTCAGGTTATAAAAATTGTTGACAAAGAAATAGAGGGTGCAAAAGCACGGAATTCT[T/C]TGTTAATCCTGAATGGTTCAGGAGATCAACATGAAATTGAACTGCCTACTGGTAATAGTG
CC1_8_Chr04_7463348	CC1.8.Chr04	7463348	T	G	GCGGCAAAGTATATTGGTAGACCTATTTCACAACTTCCACCAGTGCAGCCTATTCATATA[T/G]CTTCACTAGACTTGTCCATGTCTAGTTTTGGAGGAGGAGGAATGGTTGGTCCATCACTTG
CC1_8_Chr04_8841698	CC1.8.Chr04	8841698	A	G	CCCTTTTTCTTCTTCCAGGATAGTAATCTTGGTCATACTGCAGAGTCATAAGAAAACAAT[A/G]TGTAATTTTGCTGAATCCAATACTTAGAAATATCTCACAACTGATTTCTTTATCAATTTT
CC1_8_Chr04_9164498	CC1.8.Chr04	9164498	C	T	TTAGAGTGCTATTTGTGGTGGTTGGTAGGATGTGGCTGTTTTTGGAGTTTGATCCAGACA[T/C]GCCTGAGGTGCTCGAATTCTGTCTGTTGATTGGGTTGGTATCTATTTTCTCACAAGGTTT
CC1_8_Chr04_10064138	CC1.8.Chr04	10064138	A	G	AGCTTCTGAAATTTCTAAAATCATATAATTGATCAATGCATTTAATCCTCAACCAAGATA[A/G]AGGGCCACCAAGCTAAGACAGTTTTCATCCAGGTGGTAGGACATCAGTTTAATTGTTTTG
CC1_8_Chr04_11099588	CC1.8.Chr04	11099588	T	A	CTTCTTAACCAAGTTTCACTACTTTTGGAACTTAGATATCCGTGGCGCTTGCCTAAAACA[A/T]TATGAACTTCTGTTTCCAATTACAGAGTGACTGCCGAAATTACTTCACTTCATTAGTGCA
CC1_8_Chr04_12206928	CC1.8.Chr04	12206928	G	C	TTTGATCAGACTGGGAATTTCAGTTCTATTTGTGTCATTAGAGTTTTGTTTATATACTTT[C/G]TGTTGTAGTTGGCACCTTGCCCTTTTGGATGCATGTGCATCTCTGGGAGCTGATTGGTGC
CC1_8_Chr04_19876268	CC1.8.Chr04	19876268	T	C	GACTTACAGAATAGTAAGAGTGAGATTCTGAAAAGGGCCTTTTCCATGGCCTTAATTTTG[T/C]GGTTCCTTTGACCAAGTGGTTGCCAAAGAACAACAGTATCTGCATTGACTTGTATTTTAA
CC1_8_Chr04_48392038	CC1.8.Chr04	48392038	A	G	ATATGAGATAACAAAAAAAGCTAAAGCTTGCAGTATTCTAGGCAATTTAGAATTTGAAAC[A/G]CATCATGGCAATAAAGCAGTTAATGATTCAATGTTAGAAGTTAAGGAATATAAGCCTTGT
CC1_8_Chr04_50627038	CC1.8.Chr04	50627038	G	A	AGTTTCATAGATGTGTGTCAATGGGGAAAGTATTACTTCTATACTTTTGCCGAGGATGAT[A/G]TTTTATATGTCTTTGGAGGTGTCAAAGAAGTTTGACTTTGGGAAAGGGAAGTTGTATGAT
CC1_8_Chr04_50972948	CC1.8.Chr04	50972948	C	T	ATTTTTCCAATCAATGTGTCTATGGCAGGAGTGATATGGAAAAGATTTGGTCTCCTACTT[T/C]CCAATGGTGTGTTATGGACCACATTGTGTAACTTATGGTTGATCGGGGATTCCCTAGCTC
CC1_8_Chr05_848548	CC1.8.Chr05	848548	G	A	GGAGTCCAGCGCGATTGTAGGATTGGAAAGGAGACCTGATATGAGAACAAGACCTTGGAA[A/G]TACCATATCTCCAAGCTACAGCATCAGTGAGTATAAGGAATCAATCTTTAGAGAGCAGCA
CC1_8_Chr05_6781998	CC1.8.Chr05	6781998	T	A	AATGGTGTGAAATAGCACTACCCTTGATCTAGATCGATGCCTTCCCTCTAGCCCCTTTTA[A/T]AACCAATTGGGTCCACCCTCACTCCCCAGTTAGAGTAGGATAGGTGTTGCCATTTGTTAT
CC1_8_Chr05_8502038	CC1.8.Chr05	8502038	T	A	TCTCAAACCTTCTTTTTCCCCTCTCCCTTTAAGGTTTGGAGTCTCCCTTAACCAAAATAC[A/T]GTAAAGTCGATAAGATTATTAATATAATTTTAACTAAAATGTAATTAGAACTCAATTGCA
CC1_8_Chr05_8707578	CC1.8.Chr05	8707578	A	G	TGTGATGTTTGGCTGTGGTCATTGGAACAGAGGACTATTTCATGGTGCTGCTGGATTATT[A/G]GGCCTTGGGAGAGGGCCTCTTTCTTTTTCCTCCCAACTTCAATCATTATATGGCCATTCC
CC1_8_Chr05_14354658	CC1.8.Chr05	14354658	C	T	ACAAAATCAACAAATGCTCAAAACTAATACACAATAAGATTGAACCATGCATGGGCAGGG[T/C]CACGCAAAGTGTGGCACTATACACTAGTATATATATAAAGACTAAAAATTTTAAAGAAAT
CC1_8_Chr05_15681018	CC1.8.Chr05	15681018	C	T	GGAGCCTGCAAGCTTCGAACTCTTATCTTATATGCACATTCTTTATGAAGTTTGCCCTTA[T/C]TTCAAATTTGGATATATGTCAGCAAATGGTGCTATTGCTGAAGCAATGAAGGATGAAAAC
CC1_8_Chr05_15993908	CC1.8.Chr05	15993908	T	G	CGTCTAACAAAACAACTCTTGAAGCCCCACTAAGATTTATTCCTTCAGAACAAGCTTTTG[T/G]GGACGCAAAAAGAACTTTCACCTTACTGGAGGGATCATTCAGAGAACTAATTGATGACTG
CC1_8_Chr05_16256838	CC1.8.Chr05	16256838	C	G	GAAACCAGCCATCATCACTGGCAGAAAATCATTGTTCCATAAGATTAAACAAATAGGATT[C/G]AATCTGTAACTTCATATTTCAAGTTTGGGTTCCAATCAAAATCTAACCCACAATAAGCCA
CC1_8_Chr05_16674638	CC1.8.Chr05	16674638	G	A	CTTAAAGGGTACATCTATAAAGCAACCCCACATAAAATATATATATTAAAAAAAGGTAAA[T/C]GAAAAAAAAAGAAAGAGCTAAAAGAAAAGTAAATATTCAAAGAGGGGCTCATGTACAATT
CC1_8_Chr05_26933108	CC1.8.Chr05	26933108	A	G	CTATATTACGTTTCATGTTATGTCCAATTCTTGGGAACTTATCCTTAAAGATCTAAGCTC[T/C]TTAAAGTGCATAAAAATTGCATGGGTCATGTTATCCAAACTTTTTAGGGTGCAAAGCTTA
CC1_8_Chr05_31450108	CC1.8.Chr05	31450108	G	A	TGGGTTTTCATTTCTAGCTACCAAGTGCTGGAGATGATATCTAGATTTGTGAAACTCCAT[A/G]CACACTATCACTAGTTTAGTTAAATGAACGAACTTTGTCATAATTACAATTAACATGTGT
CC1_8_Chr05_38129748	CC1.8.Chr05	38129748	C	T	TGTAGAAGATGACTCTCCAATATCCGCTGGAATACCATAAGCGAAAGCATTTCCTGACCC[T/C]CCGATCCCATTCGAAGTCTTTGCACCCTTCTTACGACCTCGCTTTTGCATATCACCATTC
CC1_8_Chr05_40345218	CC1.8.Chr05	40345218	G	A	TTGCTGGCCATAATCTATGTTTTCTCGAAGCCAATCCTTATATTTCTAGGCCAAGCACCA[A/G]ATATTGCATCAGCAGCAGCCTTATTCGTGTATGGTTTGATCCCACAAATCTTTGCCTATG
CC1_8_Chr05_41197758	CC1.8.Chr05	41197758	G	A	TACGGGACATTCCAACGTCCATTGATAATCAAGATGCCTTTGCCATTCCCACAATTCACT[T/C]CTTGTCATTTCATCAAACAAACAAACTCAAGAAACAAAACCCCTTTCAGTTTTGTTATAT
CC1_8_Chr05_42580008	CC1.8.Chr05	42580008	A	T	TAGAGGGGTAGTGGTCCAACAACAACAGTACTAGGTGCATGTCGGACAATAATTTGTCAC[A/T]TTTTCTTAACCTAAATGACAACTCAAGAAGTCTAGTCCAATGCCGTTAAAGAAAATTGAA
CC1_8_Chr05_43623838	CC1.8.Chr05	43623838	T	G	CAATGAGAATCGTACCTTATTCATTGAAAGGACAGAGACCAAGTGATTTCCACGGTTCAT[T/G]TCATATTATGAGCTCAAACACGTTTCGATTTTTCATTGATTCAATGCCTTGAAATTCATG
CC1_8_Chr05_44730728	CC1.8.Chr05	44730728	T	A	TAATGACGCAGACAGCCAAGATACATAATCAAGCTACAATCTGTGCAAAATCAACTGAGC[A/T]CCAAACTGGGGTTGAAGCGTTGCCATTGCCCGAGGAGCATGAGTATAAGATGGCGAAAGC
CC1_8_Chr05_45416648	CC1.8.Chr05	45416648	T	C	ACTGACAGCAAAGGAAGTTGGACCTTTAAAGAGGACAAACATGAAGAACCCTATGTACAC[T/C]GCGCCACCAGTTCCGAATACTCGATTCTCATCCTCCCATAAAAGGCCAACTTCCCCAGTA
CC1_8_Chr05_47424578	CC1.8.Chr05	47424578	T	C	GGAAGCAGATTGGCACAGAGACTTTTATTCGGTAACACGAATTACGGGGACCTGCGAAAG[T/C]ACTTGTGCGGTTATTTTGACACTACTGTGGGGTAAACATATGCCTGCCAAACGCTTTTTC
CC1_8_Chr05_47551108	CC1.8.Chr05	47551108	G	T	AGTCAATTTGCCAAAGGAACAGAAACTGAGAGTTCCTTTGGGTTCCATTTCTACTTGGTT[T/G]AGCATCACGTAGTTAGGAAAGTCAAAAAGTAATGCTATTTGAGCTACTTTGTACCCTATC
CC1_8_Chr05_48813748	CC1.8.Chr05	48813748	T	C	ATCTCAAGCCCAAAAGTGATGTCCATTATGCTTGAAGTTTCACAACCAATGTCATGCCAA[T/C]CTGGTAAGGTGGTCGGGGAAAATTCCAGCAAGCTGGATAGTTCTTCAGGCAAGGGATGGG
CC1_8_Chr05_50137858	CC1.8.Chr05	50137858	T	G	GCTTGGAAAGTGATGTTTTGATGTAAAAATTGTCATGGTATGATTAGAATAGGGGAAGAA[T/G]ATTATAGGGATATGAATCAAAACTGGTGAAAAATTTTGCTGGGATATGAATCAATATTGT
CC1_8_Chr06_116578	CC1.8.Chr06	116578	G	A	CTTCTATACCTTCTTTTTAGCAACCCAGGTGCTCTTATTCTGAAATGATCTTGGATGGGC[A/G]TCCTATGATCCTCCCAAAACAAAAACTTGCAATCACTGCAAATACTACTAGCTTCCAAAT
CC1_8_Chr06_1978908	CC1.8.Chr06	1978908	G	A	GGCACTATAAGTTTGACGTAAGTACTGCATCCCATTTTAATGTAGCCTTTTTCTTTATTG[A/G]CTTTATCACTGTTTTTTCTTTTACCGATCGATCTTGATCGTCTGCTGCACATGTGCAATA
CC1_8_Chr06_2193628	CC1.8.Chr06	2193628	C	T	ATTGTCAAACAAGCTTGTTGTGTATGATCTTGAAAACCAGAAAATTGGATGGACAAGGTA[T/C]AATTGTTCTTCGAGCATCAAAGTGAAAGACGAAGTTTCAGGAAATGTGAACTCCGTAAAC
CC1_8_Chr06_4268768	CC1.8.Chr06	4268768	T	C	CCAAATCACTCATTTTGCCATCTCTAATTTGGATTACAAATGTGATTGTAAAATATGTTA[T/C]AAGAGAATACATTTTACAAAAACTATCAATCCAAACAGCTCCGCGTTGTAGCCCAAAAAG
CC1_8_Chr06_5060528	CC1.8.Chr06	5060528	C	T	GTATTGTTTGGACAGTAAATGAGCATAGAGAAGTTCATTCCATGTGTCTGGCACCCCAGG[T/C]AAGCACCAGTGGCTGCAGTCTTGCGGTGCCGTTTCTGGAGTGCCCGGTTCACGGTGGATT
CC1_8_Chr06_7529158	CC1.8.Chr06	7529158	A	C	TTGGAGTCGGCATTTGTGGTTGGGACTGTGGAGGTTATCCTAGTCTATATAAATATATAT[A/C]GATATAGAGATACAGTGAAGGTGTATGTATAGGTGTGTTTAAAATTCAACTACTACTTAG
CC1_8_Chr06_8164598	CC1.8.Chr06	8164598	A	G	CTTATGTCTGAGATCATGCATCGTCCAAAGTGCGATTTTGCAGGGTGGTGAATTTTGTTA[A/G]TCTGATGATTTTTCTTAACGTTCTTAAGATAGTACTAGTTAAGATTTCAGCAGTACTTTT
CC1_8_Chr06_8541378	CC1.8.Chr06	8541378	T	C	ATGTGAAATTTTGTGAAGTACTTGTGTCATCAATTATTGTTCAATTCCAGATAAAGGGCG[T/C]TTCCAATATTTCTCTGTTGTGTAGTAGTGAGTTAGGAGAAAATATAGAAGCAAATTCCTT
CC1_8_Chr06_8624448	CC1.8.Chr06	8624448	T	A	TAATGTTGTTAAGCTTTATATGCTTTAGGCTTTTGTTGGTTTATTTGTGGTGGCATGGAG[A/T]TGCTGTTATCAAATTGCCCTTTAGCTCCATTTTGTGATCAATTATTGGATATTGGTGGAT
CC1_8_Chr06_8925138	CC1.8.Chr06	8925138	T	C	GTATGTTCCAATTGGGCATTCCTGTACCATTTTAAAAATTGAAAATGCAGCTTTACAGAA[T/C]AAACCAAAAGAAACACCAATACAGTAAAACTAGTTAGACCAATACAAGCATGGGCTGAAA
CC1_8_Chr06_9154118	CC1.8.Chr06	9154118	G	C	CCTGGTTGCCTGCATTACTTATTTCCCCAAAACTTCTTCTCGTTGGCCCTTAATATATAC[C/G]AGAAGTACATTGGTATTCTAGTCTAGAACACGACAGACAAGCCAAAAGGCACTACCAATA
CC1_8_Chr06_9321428	CC1.8.Chr06	9321428	G	A	ATCATGAGGATTCCAATCCACACAGTGGAGATCAGCATTATGTGCCTTTTCAACCTATTC[A/G]AGCAGTGAAAAAGGAACTCCAGATTAATCCAAACAATAAGTTTGTACAACACTAATAAGG
CC1_8_Chr06_9478148	CC1.8.Chr06	9478148	C	T	TGAATTTGGAACTGGAAACTGGAAAGTCATTCAAGGCTAATCGATCTTACTTAATTCCTT[T/C]AGGAACATATTCAGGTCAACTCGATCAAAGTTCCATGAAATGGGTCTGATTCTTGACCAT
CC1_8_Chr06_12413938	CC1.8.Chr06	12413938	T	C	TGTTTCTGCTGCTCCTCGAGAACTGAAAGGCAGGTATGCCCTTTATTCTCCATTTTCCTC[T/C]TCATTTTCTCACTTCTCTTTTTTTGTTTGTATCTCCAGTGGTGCATGAAACATCTATGAC
CC1_8_Chr06_13538848	CC1.8.Chr06	13538848	T	A	CCCAAGCACTTTCTAAAAGAGAACTAAAGGAACATGGGAGCCATGCTTAAAGAATGGTAG[A/T]GTCAAACATTTTGTACCTCCTCAGCAAATTTTATCAAGATGGTTGTTCGAGGTCGCTGCT
CC1_8_Chr06_13761938	CC1.8.Chr06	13761938	T	C	CAAAACAGCACTCACACAACTTATGAAGATGCCTTTGTACACAACGCACCCAAGCAAAAG[T/C]AACATCTTGCAGAAAGAACCAAATACAGAAGAACAGCATTTACAGGATATAAAACAGTAT
CC1_8_Chr06_17232498	CC1.8.Chr06	17232498	G	A	CTATTCTTTGCAACACATTATTAATGTTGAGACAAAGTGGTCATAATGCCCTGTTTCCTT[A/G]GTAAGTAGTAGATCTTATTTCGAGTACTATACCAATTTAGCATCTGAATATAGAACTTTT
CC1_8_Chr06_19339438	CC1.8.Chr06	19339438	C	G	GTCTTCCTCTGTTTTCATCCTTCCAAGAATCAAGAAACCACAAGTACCTCGATAAGAAGA[C/G]GTCTTGAGGAGTCTCTCAATCAGTTTTCTATCAATTATGCTGTCATCAACTGCTAAAACA
CC1_8_Chr06_23173488	CC1.8.Chr06	23173488	A	G	AGTTCAAAGCAATCAGACGAGCTAATTTCTGTGATAATCAACTACATAGGAGTTGCTTTT[A/G]TGTCATTTTGCAGACAATAGTAACAATACTAAATCACTCACAATACAGTCAGATGAGTAT
CC1_8_Chr06_23338598	CC1.8.Chr06	23338598	C	A	CACAAATATCTTAAAAGGTGTCGTTTGGGTAAATTTCTTGAGATCAATTTAAATGGTGGT[A/C]AATCAAAAGAAATTAAAAGAAGGAAGGCCAAATTATTTTTCAAAATAATGCGAAAATCAA
CC1_8_Chr06_51786508	CC1.8.Chr06	51786508	A	T	GCAAAATGAAACCCAACTAAAGAATCACATAATTGAACCTGAAGTAATACACAGCAAGCA[A/T]CAATTAGATTGAATTTAGAAGCAATACCAATTAAACCAAACAAAGATGACCAAGAAAATT
CC1_8_Chr06_53162148	CC1.8.Chr06	53162148	T	C	TGAACCACTTCTTGACCCAAAGCCGGCTCAGACCGAGCCAATTTAGCTGTCACAATCTTC[A/G]TAGCTGTGTGTCTCAAAATGTCTTGTTGGGCAGGACCAAAAGGGCGCACATAATGCATCC
CC1_8_Chr06_63303138	CC1.8.Chr06	63303138	A	T	TTTATTGTGGTGATTGTCAACATTAAAGACGTGAACAAACCATGAATAATTCAAGCATGC[A/T]AGAAATCACAGTTCTTTATCCGTCAAGAGTTAATAATGATTTGTTTAGATGAATATTTAC
CC1_8_Chr06_65881158	CC1.8.Chr06	65881158	A	T	AGGGAATGTTTGGGGATTGAAGCTTGAAAATATGGGGTTGAAGGGTGATATCAATGAGGA[A/T]GCCCTTAGCCAGCTGAAGAGTTTGAGGACTCTCAGCTTCATGAATAATGATTTCGAAGGA
CC1_8_Chr06_66927678	CC1.8.Chr06	66927678	C	G	GGAGGGTCTGGTCACGCTCGTAAGCGAGGAGATCGGACATGTTAACGAGCAAGAATTTAG[C/G]GTTCTCGAGCAGAGCTTCTCTGTAAGGGAAAACATTGGGTTGGCTCTTGTGAGGAAAATT
CC1_8_Chr06_67054718	CC1.8.Chr06	67054718	T	C	TGAGAATGAGAGGGAGAGGCTTGTAATGGAAATGGAAGAAGTTAAAAAGGAACAATCATC[A/G]CTGGAGAGTCAATTAGCTTCATTTAAGCAGCTGATAGACAATCTCATCCTAGAAGTGGAA
CC1_8_Chr06_67420558	CC1.8.Chr06	67420558	T	C	TCACAATTATTATAGCTGGTAAGCTATGTATGCCATATCTTGAAAACAAGCTGTAAAGAA[A/G]TCCACAACAGCAAGTGAGCAAACAGGAAAAACTTAAAATGACAGGTTATTTTAAAAAGAA
CC1_8_Chr06_67572138	CC1.8.Chr06	67572138	T	C	ATAGAAAAGGGTTTTGGGGTTTGTTTGGAGACACGTAATTTTAAAATGAATTTTCCGTCC[A/G]ACTTAGAAAGAGGTTGGCTGCCTTTTTTTTCCCCCAAAATGAATAGATAAATAAAAATAA
CC1_8_Chr07_2222098	CC1.8.Chr07	2222098	C	T	TTTGTTAGATCCAAATCATCCCGCCTTCAAAAGAAAAGGAGACGAAGGAGAAGAAGAATC[T/C]TCCGTTATAAACCCAGTCTCAGAGAAAGATGACGACAATCATTCGGTAAAATCAAGGAAA
CC1_8_Chr07_3003158	CC1.8.Chr07	3003158	T	C	GGGGGAAAATAATTTGAATCATCTCCATAGCAAGAAGAGTAGGTCACGAGCTGACGACTT[T/C]GGCCTTTCCATTGCTAAAGTTGCTGTGGCTCAGATATGCGAGGCTGCAGGGTTCCAGGGC
CC1_8_Chr07_3069998	CC1.8.Chr07	3069998	A	T	GTGTTGCGGCCTTAGAATCAATCTTCATCTCTTTCATTTTTACTTTTTATGGTTTCATGA[A/T]AAATCAAAAAGCACATAATTTCTAAAACAAGATGGAAAATGATGCCAAAAAAGCAGGATT
CC1_8_Chr07_3729598	CC1.8.Chr07	3729598	G	A	CGTTCCAGGTTCCCCAAACTCAATTGACACCTTCCTCTGCACATTTTCCGCCTTCACCCT[A/G]AGTGTCCTCTCAGTAATGGATGGCAGACCAGGTAGCGATGCATCAGAATTAGGAGCTTTT
CC1_8_Chr07_3993298	CC1.8.Chr07	3993298	T	A	TTATCCTTCTGAAAAGCCACAAGCAGAAAGAAACTACGTGCCAAAATCCAATACCACTGG[A/T]TAATTTTCAGATATACACGACAACAGGTCTCTATTTATGGTTTTATTCTGGGGTGACTGA
CC1_8_Chr07_4633368	CC1.8.Chr07	4633368	A	G	CAAGAGTCCATTCTCAGGTCATTGCATGGACATCCTTACCATCATTTCTAGGCTTACTTC[A/G]TAAGATTAGAACTTACAAATCATAGGGAGAGACAAAATGAGTAAATCAAATAGAAAGAGG
CC1_8_Chr07_6845818	CC1.8.Chr07	6845818	A	T	ACTAACACATAAAAGCATGCCAACGACAATTAAACAAGGACAGAAATTTATGCAAATAGA[A/T]GTAACATACCTTAAAACTCCCGTTTAAGCTAGAAGTCCTGGTCCAGTCCAATCCCAACAC
CC1_8_Chr07_6925258	CC1.8.Chr07	6925258	A	G	ATGCCGAGACTGGAGACTGACAACTTAATTCTGCACTGGGTAAAAAATGTCGGGAGTATT[A/G]GCCATCTCTATCCTTTTCTTTACTGTTTAGCACGTGCCTTTTCTGCTACTAAAATCTTAC
CC1_8_Chr07_7848698	CC1.8.Chr07	7848698	T	C	GTCCCACACCATCCACTTGTTTTATGCCGCAGGAGGTATGGGCCAGATGAGGAACAGCCA[T/C]GATTCTTGCTTTGGATTTCAAGTATGTTAACATAGTTGCAGTAGTTTTAACTCGTCGCCA
CC1_8_Chr07_7956278	CC1.8.Chr07	7956278	T	C	CGTGTCAATTAAGCACGCAACCACAAATTGTAATGGTGAGGAGAGATGGACGATTCTTGA[T/C]TTCAAGTCTGAATCCAATTGAACTAAATTGGCCAAATGGATGCATGATCTTGAAACAATT
CC1_8_Chr07_8007248	CC1.8.Chr07	8007248	C	A	TTGATTAGGGAATTTATCCATTTACTTTAGAGATACTCGTGTTGATTAAACTGAAGGTTA[A/C]AATCGAGATGAATGGTTCCAACTAAATCTCAAGAATTGATTTCATTTTAACTCGTTTATT
CC1_8_Chr07_8458818	CC1.8.Chr07	8458818	A	G	GCAAAGACAACCTGCTTCAAGCAACAATGGCAGTTTAGTTGTTACTGTGGATGCGGACCA[A/G]CTCGGAAGAAACCTTTTAGGGAGTAATGCAACATCTTGGACAAAAGTAGTGATGGATATG
CC1_8_Chr07_9169688	CC1.8.Chr07	9169688	C	T	GAACCAGGTTCAATTGACATAGAAGCAGCTATGTTATGTAGACAAAGGTCAGAAATGGAG[T/C]GTGGTTTTCGACTGGAAAGCACACTTCCTAATTCTTTACTTAAAGTCTGCAAGCCACACT
CC1_8_Chr07_10286328	CC1.8.Chr07	10286328	A	G	CCTTCCACCTTCTGTCAAAGTCCCATCTTTTTCCTTCCTCCTCCTGTTCACAACCATTCA[A/G]GCTTCCCCCATCCTTCACAACCCCCATCCTAACTTCCTCCAATGACTTATCAAACGCATC
CC1_8_Chr07_12347088	CC1.8.Chr07	12347088	C	T	GCTAAAGCATATCTTGAATCAATAGCTCGTTTGATAAATCTTGTCCTTTCTTTGCATAGT[T/C]TTAAAGCTTCACTCCTCCCCTCTTTTGAGTTTGTTACACCCATCTCTCTTTTACCATCAA
CC1_8_Chr07_12891518	CC1.8.Chr07	12891518	T	C	AAGGTCAACAGTACCATATTTTGTCATGTAACTAGCAGCAAAATTAAAGATGAGAATTGC[T/C]AGATAGTTTCCTATATTATCAGCAAAGAAATGCGACTTTGTTTCTTTTTGAAGACTCTTG
CC1_8_Chr07_16015248	CC1.8.Chr07	16015248	C	T	CAAACAAATTAAGTCCACCTCCATTGAGCTCAGCCAAGTTACTGAGGTCTTCTAGACCAC[T/C]AAATAGATCACCTCCATCTGAATGAGGGATAGCTTCCGCAGCTCTTCCTTGACCAAGATC
CC1_8_Chr07_16066728	CC1.8.Chr07	16066728	T	A	CTAGTTGTGTTTGCATTGATGATTTTTAACTTGTCTTTGGCTTTTAAGATGATAGTAATT[A/T]ATGGACTGTAGCTAGTGATCTTCTCCTTTTTCTTTTTTCCAGTTCAGAGAAGATTGGTTT
CC1_8_Chr07_16117758	CC1.8.Chr07	16117758	G	C	GTCTACTCCAAAATGATCACAAAGGGTTGGAATGAGTCCTTACAGTTCTTGAAATCTATA[C/G]ATATTAGATTCACACAATCAAAAGAAAAAATAAAGGAAAAGGAACCAACACATATCTTGT
CC1_8_Chr07_18662258	CC1.8.Chr07	18662258	A	T	GCAGTGCCTAACTATTGTCTGGACCTGTTCAACGCCTTATGGGAAGCATGTGGCACATCG[A/T]CTAGCACCGGGCGAGAAACCTTTGTCTTGAAAGGAGGCAAAGGGGTTGCTGCAATCAGCG
CC1_8_Chr07_19074378	CC1.8.Chr07	19074378	G	A	AAGATTCTTAAAGTTGCCATTTGAAAATGTAGCGTGTATATGTTAAACTCCATAAAGTTG[A/G]TTACAGATGAGGATGCAATATCTTGGCAAGGTATTAAGGTCAACCTCTCATGATTTTTAT
CC1_8_Chr07_24424128	CC1.8.Chr07	24424128	C	T	TATTTATTAGTAAGTGACTCTTTCAGGCACTGAATTTGCTGGGTTTCGGTGCAACCAAAG[T/C]ACAGTTCACCTTCAATGTCATTCATGTGGTGGAATGATGCCTTCCAGAACGAGTGCTGTC
CC1_8_Chr07_29274078	CC1.8.Chr07	29274078	A	T	TATTATATGTATTCTACCAGTTTCTAGGACATGGAATGAGCCGGCGATGAATGGTGTACT[A/T]CCTGCCCCGAGGGACAGCCACAGTTGTACCACAGTGGGAGATAACCTTTTTGTATTTGGG
CC1_8_Chr07_37161998	CC1.8.Chr07	37161998	C	T	GAATAAGATCTTGGATGCACCTAATGTCAGGACTAAAAGTTACGAAAAATACTATCTTCC[A/G]GAGAGAATGTTTGGTCCCTATTCATTCATAAATGTGCTTGGTGGGAAAGAAGAACAGGAT
CC1_8_Chr08_536558	CC1.8.Chr08	536558	C	T	GCGTGAGAATAGGGAAATCTTAGCCCAGAGGATTTGTTTGGCGTTTGCTTGAGAAATGAG[T/C]AGTGTACGATCAATCATAAACATGTGGGATTTTTTCAACAACATTTCTTCTGGAGTTCGT
CC1_8_Chr08_1286608	CC1.8.Chr08	1286608	G	C	TCCACAATTATAAATCCTCTCAAGAGTTATGAACAATTACTCCTCTATCCACAATGAGTT[C/G]AAGAACCCAATAAGTAAATACAGCAGAAAACACATACATGGAAAAGAAATTCTTAATTTC
CC1_8_Chr08_1478358	CC1.8.Chr08	1478358	A	T	TCCAAACACCAGAATCATACAAATATGACAGCTGAGTAAAAAGGAGCAGGTGATAAATTA[A/T]CTAAAACAAATAGAGTAATTTTTCTAGGGTGTAGCTAGTAATATGACTTGGTAATAGTAG
CC1_8_Chr08_3389368	CC1.8.Chr08	3389368	C	T	ACACATCAAGGGTATCTTGTTCAATGATTCATCATTAGCAACAAGAAATGCTCGGTCTTC[T/C]AGAGTCAAATCCAGATTGGCCGTTTTTGTAGTATTGCTAAAAGATACTCAAACCTCTTTC
CC1_8_Chr08_4162228	CC1.8.Chr08	4162228	G	C	TTGTTGGAAAGGAGTTAGTCTACTTATTCACAAATGATGAGATAATCTATAATTAATAAT[C/G]TAAGGCTCCGTATGAATTCCCTTTGTTTCCCAAAAACTATTTTTGTTCGTGGAATTTACA
CC1_8_Chr08_9461098	CC1.8.Chr08	9461098	G	A	AACAAATCATACCCAATTTGAGATCTTTTTATTAGGAATATGACTTTGAAATATAAGTTG[A/G]AATCACTGATGATAATTTGACACGATGACAAGGATTAAACCTCTTAGTTTAGAGATCGTT
CC1_8_Chr08_10936878	CC1.8.Chr08	10936878	T	G	GAATTGTAATGCACCAACAGAAGCCCCACTCCAGCCAACTTTCCAGGGGTGCAACCAAAA[A/C]GTTGAATACAACTTAGTAATACACAATGATGATATATGAACCCCACCATGATGTTTATCA
CC1_8_Chr08_15550398	CC1.8.Chr08	15550398	A	G	TTTAAGTTCCAATTTGCTCAGCGAAGTTTTGTTTCTAATTTGTGTCATTTCTTTTATTAA[A/G]TCACTCATTAAAGACCTTTATCTTAATTTTTGTAATTTGTCCAATAAGTCTTATAATTGC
CC1_8_Chr08_16879778	CC1.8.Chr08	16879778	T	C	AAGACGAACGCCGGCAAACTCCCGTCAAAAGTCTCAAAATCAAAATTCAGTGGGCCTGCA[T/C]GGAATTTGGTTTCCATTTGTTTTATCAGATAGATAGAATTATTTTAGTTTGGATAATAAA
CC1_8_Chr08_21693208	CC1.8.Chr08	21693208	T	A	ATCACTTTTGCTATTACTACCAGTTCTATAGCCTGTGTTATTCGCCGCCGCCAAATTTGA[A/T]ATCCGGCGGCGGAGCTTCTTCTGAATCGGCTGAGAAAAGTGGAGACTTTTGTTGATTGTT
CC1_8_Chr08_21905818	CC1.8.Chr08	21905818	T	C	AGAATCAGAGGTCAAAGTCCAATTACTATGAATGCTTTCAATTATCCTCATTCACACTCT[T/C]GATAAAATGATAATTGGCATCAGGTTGGTTATTTGACTTCTAGTAAGAAAACTTCACGGA
CC1_8_Chr08_25962418	CC1.8.Chr08	25962418	C	T	CATTCATTCTTTTAATGGATAAATTGAAGGACAAAAAGCAACTCCCATCGTAGCTAACCA[A/G]TACCGTAGGAGTTTTCCTCCAAGTATGTGGAAGAGCCAAAGCCTAGGGTGGGCACTTGCG
CC1_8_Chr08_28102368	CC1.8.Chr08	28102368	G	A	CAAGGCGCAAAGTAGGTTGTCGCATTAGTGTCCGATCACATGACATCCTGCGGTACAAAC[A/G]AACATAACATTTAAGCCAAGTCATGAATTCCACCAGAAAAAAATCCAAATAGAAGAAAAA
CC1_8_Chr08_37537828	CC1.8.Chr08	37537828	C	T	AGGTTACTGGGATCATGCATATGCTTTATGTTTGTTGATACCTCCTATTTGCTGTGCATC[A/G]TTTAAAAGATAAAATTGGTTCACAAGCAATATATACTATGAGAAAATCTAATCTGGAGGG
CC1_8_Chr08_38784408	CC1.8.Chr08	38784408	A	G	GAAAATCAATGTAACTAAAGGAATGTACTATTCCATCACATTCAGTGCTGCAAGAACTTG[T/C]GCCCAGGAGGAGCAATTGAATGTGTCTGTTGCACCCGATTTCGGCGTTCTTCCGATGCAA
CC1_8_Chr08_40339548	CC1.8.Chr08	40339548	A	G	GAAGCTAATGATCTTCCCACAATCTTCCTGACTTCCCTCTGATGCATCATCCATCCATCA[T/C]GAAATTGAAAGTTAAAATCTAGAAGACAAGTTGATAAACCTATTTGGCAAATCTGTAGTG
CC1_8_Chr08_43017998	CC1.8.Chr08	43017998	G	A	TGCCAGCCCATGTTTTCTTGAATGTATACCATACAGGTCAAAGCAATGAGAACAGAGAAC[A/G]TGTATGAAGCATAATACCAGCTAAGATATCTCCCTGACACGCCTACACTTTCGCAGCCAT
CC1_8_Chr08_44825008	CC1.8.Chr08	44825008	C	T	TCCTTTCTTTTTCTCTTTTTGCTTTATAGAATTCGTGATCTTTCAGGTCCTCACTGTCAT[T/C]ACCAATTTAGTTCTTTTTGCACACTTGCAGGAGGCGAGAGTATATATGGTGGTGTGTTTG
CC1_8_Chr08_45958928	CC1.8.Chr08	45958928	G	A	TTGTGAAGCCAATTCCTTGAATTCTTCTTCCATCCTAAAAAGCGACTACCCTCCATTTGC[A/G]CTCACTTTCACTCTACTGGACTATGCTTACAACTTCCTCTATAGCACTACTTCTATGCTT
CC1_8_Chr08_49657248	CC1.8.Chr08	49657248	T	C	AGTTTGAAATTTGCGTTCCCAAAAGTCACATGATGGATCAAACATGCATCCTCCTTCACC[T/C]TCACGGGTCAAATCCTAGACCCTTCCCTGTATGTCATATGACAGCATCACATTTTCTCTA
CC1_8_Chr09_1421078	CC1.8.Chr09	1421078	A	G	GGCAAGAAATCTGCTAGCTAGGCGGACATTATCATCCTCTAACTCGTTGTGACGAGAGAT[A/G]CTATACCGTAAGAAGAATCGAGAAAATTGGTGTTCTATTATTGTGATTTGATCACTCAAC
CC1_8_Chr09_3470338	CC1.8.Chr09	3470338	T	A	ATCAAAGAGAAAGGATGTGAAAAAGAAGCCAAGAAGTTGCCAATACATGAGCAATTTGCA[A/T]TGACTGAAAAGGACATGGAAGTAAATGAAGTGTGTCCAAAATAATGCTCAACAACAATTA
CC1_8_Chr09_8005568	CC1.8.Chr09	8005568	A	T	TTAACGTCGAAATGTTATTGTCTAACCCTTCTACAAGTCATATGTAATTTTCCAAATATA[A/T]AATATTCTACAACTAATCAAATGGATCCAAATTGCTCAATATAGTGACATTAAACTCCAA
CC1_8_Chr09_9492828	CC1.8.Chr09	9492828	A	T	AATATAAGTTGGTGTCATTTGGTAATAACAAATTAATTCCTCTCACAATTAATGTCCATG[A/T]TTATGTCAACTCAAGAATCTTTTGTTAAATGAAATAAGTACAAACGACATGTACTAAGTA
CC1_8_Chr09_11078608	CC1.8.Chr09	11078608	C	A	TGACACAGTTGCAAGAATGTTTCAAGGTAGTAGTTAAAGAATCAACTTCTAAATTGCATT[A/C]ATCATCTAGATCTTAAATGATATTTTTCCCTTTTCTCGTTTCTTTCATAGTTTAATGAGA
CC1_8_Chr09_12329548	CC1.8.Chr09	12329548	A	G	CAGTAATAAAAAGAAAAAGAGGTTATCTGCATCATTCAACATGGTTATGGAAACAAGGAA[A/G]AAACAAAATTACCGTTAAGAGATGATTTAGTATCATGGGCCCTATGAACTGGGAAATATC
CC1_8_Chr09_16055298	CC1.8.Chr09	16055298	T	C	GTCAACAAGAACCCAACTGGAACGTGAACTTGCATTGGAAGACATCTCCTGTATACAAGA[T/C]TTGCCAGCATATAACCTATTAAAAAGATAATGGGGCTATACAATGCAGTTCTAGAAATAT
CC1_8_Chr09_36220008	CC1.8.Chr09	36220008	G	A	TGGCAAAAATAGCAGCAGAACTTATTTTCAAAGCCCATGAATTTCACACAAATTTTTGAA[A/G]GGAGTGCTCACAATTCTTGAGTGGATATGAGTTTCTAAACTCCCAATGCTTTTCATCTAC
CC1_8_Chr09_36642928	CC1.8.Chr09	36642928	C	T	CCCATACCACAAAAGCTGTCTGCCAATCATGGCAATGGATTATATCTGGTTTCTTGCCAG[T/C]TTGAATAAGTAACTCAAGTGCTGCCCTACTGAAGAATGAGAACCGCTTAAAATCATCATG
CC1_8_Chr09_38271988	CC1.8.Chr09	38271988	A	T	TGGGATTTCTGGAATGATAGAAGAACTATTGATGTTTGTCAAGAAGAAGTTATCTCCTGC[A/T]TGTAGTATATAAATAAAGTACAAAGAATCATAGCTTTCTTGCATTGAAGAGGCTGTGAAA
CC1_8_Chr09_41156318	CC1.8.Chr09	41156318	T	C	TTAAAATATGTAACCTTACCATTCCTACTTGGATTTGAAATGGATTAACTCATTAATATA[A/G]TGGAATTATGAAAGGCATGTTAATTGAAATCAAACATTGAAGGTGAAGATTATAATTTCC
CC1_8_Chr10_333038	CC1.8.Chr10	333038	A	T	TCAGATCTAAATTATACACAAATTTTCAGATTTTTTTTGGGTGCAAGAATAGTGAAAAAG[A/T]AATTGAGGTTAAGATTGTAGGATAATGTGGAGCAGCCTTTTTTTTTAAGGAGGATAATCA
CC1_8_Chr10_883468	CC1.8.Chr10	883468	A	G	TTTTTTTGTCTTCAGTCAAGGTTGTTGCACTATGTGCATATGGTTCTCAAATTGTTCGGA[A/G]TTATGTCTACTGAAATCTGGGAAGTATATTTAGTCTGTCCTTGATTGAACCCCAATTTTG
CC1_8_Chr10_2599668	CC1.8.Chr10	2599668	A	G	GTCAGCCTACATGTCCAACCACAATCTCCTCATTAAACTACTTAAACCACCCCAACGAAC[A/G]CAAACTTCCGACCCGGATTATGAGGACCCGACAAATTCCTCTGCACGCAAGAATTACGTT
CC1_8_Chr10_7491268	CC1.8.Chr10	7491268	T	C	AGATTTTGAAGCAAGACTGGTTAAGCTAAGAACTAGAATTTCTTGGAGTAAACAATGATA[A/G]ACTTGTTCGATGAAAAAAGAATGCAATAATTGAAAAACAGGGTAGATCTAAACATACTTG
CC1_8_Chr10_9530368	CC1.8.Chr10	9530368	T	C	CATGAAAGTAGTTTTGGTGGTGTGATGTTTGGAAAGGCGAAAGCTGCTAATTTATGTTGC[T/C]TTCTGTATTAGATTGATGAACTTTAGAACATATTATTAGTATTGCTGCCTAATTTTCTAT
CC1_8_Chr10_9733458	CC1.8.Chr10	9733458	A	C	GGCATGATGTTTTGTGACAATTGGAGCCTTGAGAAGCTTTTACCGTTTTAACATGATTTG[A/C]ATAACTGTTGTCATGGTGTTGGTTGGGATCAGAATTTGGGCGAATCAAAAATTAGTCTGG
CC1_8_Chr10_17776298	CC1.8.Chr10	17776298	A	G	ATTGCTAACTTATTTATGTTTATTGATGGTTGAAATTAGAGAGGCTGAGTTAGTGGACGA[T/C]TCTGAATTGTTTATAGGGCCCCCTCCCCCTGCTTTTGTTTCTGAAGTTGAATCATCAAAT
CC1_8_Chr10_20581688	CC1.8.Chr10	20581688	C	T	TTCACTTGACGCATATGGGATTAGCGAAGTGACAACTGGCTAATAACAAGTGCATAATTG[T/C]TCTCAATTTGTTGGTTGCTGATTAACACTTAGCAACGTAAAAGCCAAAGTGCCACTTAAT
CC1_8_Chr10_27408598	CC1.8.Chr10	27408598	C	T	ATAATCAAAATACTTGCTCAAAATCTGATGTACCAAGCTCCTTAGTGAAAAGGATGAGTC[T/C]GATACAACATATTTGACAAGGGCTGGCTTCTGCTGGGTGCAATGTCATATGCTTTAGGGG
CC1_8_Chr10_27878418	CC1.8.Chr10	27878418	A	G	TGTGTAAAGCCCTGAGCCAAACAAAGGTGCAATCCTTCAAAGAGGGCCATTGCTTCAGCA[T/C]GCATGTTGGTTTTCTATCCATAATAGGATGGAAACCTGTGAAGAAAGTTTCCTATACTAT
CC1_8_Chr10_38035828	CC1.8.Chr10	38035828	T	G	CTCCTATACTCTCCAACCAAGGCGTTTGCGACGTAGCTTTCAAAACCATGACAGCCATTC[T/G]ATTGTCTCTGTGTGCAGTTTCATGTTTTATCCTTAGCTTCACAGACAGTTTCAAGGATGA
CC1_8_Chr10_38343768	CC1.8.Chr10	38343768	A	G	ATGGTTGCTTGGTTTTGTTTCAATTCATGGCCTTCCATCGTGAATTTTGTCTTTGAAGCA[A/G]GGGTGTTTTAGTTCACAAGAGCCAACTACATGAAATAAATTTGTTTGTCCCAATGCTTCC
CC1_8_Chr10_43986858	CC1.8.Chr10	43986858	A	G	TATTAGGATTGCTTTCTATTTTCTGGTTAGTTTTTGAGATAAGAGAATTTGAATTCATGA[A/G]ACGTCTATCTCTGACCTCAATGAAACAAGATGGGAATTATGCTTTTTCTCAATTTGATCA
CC1_8_Chr10_45407578	CC1.8.Chr10	45407578	A	C	ATGGGCTTTTGAAAAAGCCAAGCCATCTGTGCATATCTGTTCCATGATCATGATTTAGCT[T/G]TCGTAGTTTGTTTCACTTCTTAGCCCTTGTTGCACCGTATTATCTTTTGGTTTCTTTGTC
CC1_8_Chr10_48830318	CC1.8.Chr10	48830318	C	T	GTATAGAGGGGTTAGGCAAAGGCCATGGGGAAAATGGGCAGCAGAAATAAGGGATCCACA[T/C]AAAGCAGCAAGAGTTTGGTTAGGCACATTTGACACAGCTGAAGCAGCAGCCAGAGCATAT
CC1_8_Chr11_3308338	CC1.8.Chr11	3308338	T	A	TTTTCCTCAACAGGGGCTTCTTGCTCTTCGTTTTCCTCTCCGCGGAAGAGCAGTAGTCTG[A/T]TAGACTTGATGAAGGAAGGAAGCACATCGCTTAGGAGATTGATTGACATGGAGCATACGA
CC1_8_Chr11_6435778	CC1.8.Chr11	6435778	C	G	TAGTAAGTTTTGTACACAAAGTATTCGAGATCATTTCTTTTGGAAAGTAAATAAATTTTT[C/G]CAATAACTCTGTAAACAAGAATAACACGACAAGAATAATTAGCCATTAAAAAGGTAAGCA
CC1_8_Chr11_7379308	CC1.8.Chr11	7379308	A	G	CAGATGTCATCAATTTTTGGTAAGCATAAATTTGAAGCAAAGAAAAACTAACCTTACCCT[T/C]ATTTCTTGGTTTTTTGAAATATTTAGTTATGTCACTATAAGGGCATTTTGGGGTTATAGA
CC1_8_Chr11_12208848	CC1.8.Chr11	12208848	G	C	CCTTTTCATTGTTTCTCTCTTTCTTTTCTTTCTAATTCTATTCTTCTAAGAAGAAGAAGA[C/G]TATAAGACCAACAATAGCAGAAGAGAGGGGACAGTGGTTATGCCACGTTGTAGTAGCAGG
CC1_8_Chr11_14190348	CC1.8.Chr11	14190348	T	C	TTTTGCCAGATACCATTATCTAAATCAAGCATCATATGTCAAATTTGTGAAAATTACTTC[A/G]TATGGTAATCACGTAGTTGACATCTGCTCTGCTAAAGAAACTGGGAATCCAAAATCAAAT
CC1_8_Chr11_20079148	CC1.8.Chr11	20079148	G	T	GCAGGTACTAAGAAATTAATCTCCACTATTGGTCAAGCAACATGTTCTCCATGTAGAAAT[A/C]ACTTCATCCATTATCTTAGAAGACTGGAATTGCTACTTGAAGATACTAATTGTAACAGTC
CC1_8_Chr11_23189948	CC1.8.Chr11	23189948	G	T	ATGTGAACCCTTTGTCCCTTTAAGCAATCAAAATATCTTATTCTTGGAAACATCATGAAG[A/C]ATAGGTTGTTAGACTGCAGATCAGGTTACTAGTCTAACAATTACTCGATGAAACTGAACA
CC1_8_Chr11_23383928	CC1.8.Chr11	23383928	T	C	GCTAAATCCCCTTTTGTAAAAACCGGAGTCCTCATAGAAATCTAGCAACCATAAATGGCT[A/G]GTTCAGAAGTTTCAAAACTTCTATCTCATGTTGATTCTTAAAGCAAAAATTTTCATGTGT
CC1_8_Chr11_23712528	CC1.8.Chr11	23712528	A	T	TTGTCCTTATGTGGATTCCTTTCTTTGATTATCAAATTTCTTGTAACCTCACAAGGCATG[A/T]ATAGGTTGCTCCAAAATTACTCTCTCAATGATGGCCCAAATCTCAAATTTCAGGCATTCT
CC1_8_Chr11_24039268	CC1.8.Chr11	24039268	T	G	TGTGTTTGGGATTTCTTGGGTCCTTTTATTAGATTTTAGCATCAAGTTTGAGTTTGAACT[A/C]ATTGAATAGCTAATTTGTAAATGTTGACATGCATAGATATTCAATGAATTACTCGTGATT
CC1_8_Chr11_29667058	CC1.8.Chr11	29667058	T	C	CAATGATCCTGAAATTGTGTCTTACTTCCATGTTCGGGCATGTTGTTGTGTTTCGCAAGT[T/C]TACACAAAAAGAGACCTGTTGCTTGAGATTTTAGGACACATTATTGAGCTTACTGATAAC
CC1_8_Chr11_32531978	CC1.8.Chr11	32531978	G	A	AAGAGTTGCAACATAAACCATACAAAAGATCTCAAAAAGGTATTTACCTCTTTCCTTTCT[A/G]GGGGAAGACAACACAGTCCATCATATGATGTAATGCTGGCAGATTAACAGCTTTTAGAAT
CC1_8_Chr11_35337248	CC1.8.Chr11	35337248	G	A	AAGAATAGCAGCAGAAGAAGAAAATAGAAAAAGAAAAGTTATTGGTGCTGAATTATCAAC[A/G]TTGGAATTCAGTCTATCTCAAGCCTAAGAATTTGAACCTGTAAAGTGATTGTAAAGCTTA
CC1_8_Chr11_35672628	CC1.8.Chr11	35672628	A	G	TTCGAAGGATCACCATCTTGGACAATGATGAGATGGTATGGCTGGAAAAATGGCCTCCAC[A/G]TCTCCAAGAAATCAAGGTTTCTGATGGTGGGAATCACTATATCTAACTCATCTTTCAAAA
CC1_8_Chr11_36872868	CC1.8.Chr11	36872868	T	G	GTTTACACGTCCCAAACTAAAAGAAAAAAATTCTTTTGATTCGGTTACTCTAGGTATTAT[T/G]GCCCATTGAAGTTCTCAGATATAAAGCTGCAATATCACTCTGAGTTCTTCTTGCCAATCT
CC1_8_Chr11_38190538	CC1.8.Chr11	38190538	G	A	TCAGAATGCTTAGTTTCATTTAAAATCAGTAAATGAACAAGTTCATCTTATATTGAGTGT[A/G]CATAATGCTTACATTAGCCTCTTGATGGAACTTCAGCTTCCTTGATAATGCAGGAAAACT
CC1_8_Chr11_38906958	CC1.8.Chr11	38906958	G	T	ATGGCTTAGATGAAACTGCACAGAATTCTTGAAACCTGCATATGATCTGAAAGGACTCAA[T/G]ACCTCAGCAACTGAAAAGAAGCTACACTAAAGTCAGCATAAAAATTTGGTTATAATCAAA
CC1_8_Chr11_39759278	CC1.8.Chr11	39759278	G	A	TCATGATCTTTAATAGACTATCTCTTCTCCAATGATCCAACTTTTCAGAATTCTGCAGAA[A/G]AGTACTCTTCGTGGATGCTATTGATTTTCCCACTATTATATGTTAAAATTTTGAATTTTT
CC1_8_Chr11_40995748	CC1.8.Chr11	40995748	G	A	AACTGCATCCGACAAGATTCCCCCACCAGGCCTGGAAAATATATTGGCTAGTCCAAAACT[A/G]GCAGCAATCATTCCCGCAGTGCGGAGATTCACATTGAATCTGTCATAGAAATACTGTGCG
