# Supplementary material for: Out of Africa: The genomic footprints of Vietnamese Robusta coffee
Source: PLoS One. 2025 May 28;20(5):e0324988. doi: 10.1371/journal.pone.0324988 (PMC12118859; doi:10.1371/journal.pone.0324988)
Supplement: S4 Table — (XLSX) [file pone.0324988.s004.xlsx]

## Sheet: Sheet1
ID	AG	C	D	ER	OB	undetermined
S-15	0	0	0	0.812992	0	0.187008
S-18	0.0269499	0	0	0.939272	0	0.033778
S-19	0.0114649	0	0	0.980194	0.000908682	0.0074322
S-34	0.0150964	0	0	0.910392	0.0217772	0.0527344
S-45	0.029722	0	0	0.911136	0.00280571	0.0563367
S-48	0.0400252	0	0	0.952578	0	0.007397
S-51	0.00118031	0	0	0.954989	0.029445	0.014386
S-62	0	0	0.285607	0.655851	0	0.0585421
S-63	0	0	0.164482	0.793967	0	0.0415507
S-64	0	0	0.207693	0.757902	0	0.0344048
S-67	0	0	0.127767	0.835488	0	0.036745
S-68	0.341433	0	0	0.625061	0	0.0335062
S-69	0.284156	0	0	0.649891	0	0.065953
S-70	0.00992374	0	0.109619	0.854003	0	0.0264541
S-71	0	0	0.271833	0.676217	0	0.0519504
S-72	0.257992	0	0	0.667044	0	0.0749645
S-73	0	0	0.204115	0.731502	0	0.0643829
S-74	0	0	0.222187	0.740631	0	0.0371818
S-75	0	0	0.336816	0.625521	0	0.0376627
S-76	0	0	0.127201	0.830823	0	0.0419761
S-77	0	0	0	0.997667	0	0.002333
S-78	0	0	0	0.995452	0	0.004548
S-81	0	0	0	0.988879	0	0.0111213
S-82	0.0104952	0	0	0.949392	0.00169437	0.0384184
S-84	0	0	0	0.996245	0.00125548	0.00249947
S-90	0	0	0	0.98879	0	0.01121
S-91	0.0518077	0	0	0.892338	0	0.055854
S-97	0.085191	0	0	0.842545	0	0.0722641
S-98	0	0	0	0.991841	0	0.00815863
S-105	0.100031	0	0.321966	0.441589	0	0.136415
S-121	0	0	0	0.989168	0.00211259	0.00871958
S-122	0.758243	0	0	0.163915	0.0330848	0.0447572
S-134	0.0414852	0	0.102915	0.803996	0	0.051604
S-135	0	0	0.142044	0.799338	0	0.058618
S-142	0	0	0	0.999751	0	0.000249185
TR4	0	0	0	0.997782	0	0.00221761
TR5	0.0021945	0	0	0.987569	0	0.0102369
TR6	0.193967	0	0	0.694426	0	0.111607
TR9	0	0	0	0.984868	0	0.0151316
TR10	0	0	0	0.989425	0	0.0105754
TR11	0	0	0	0.997002	0	0.00299824
TR12	0	0	0	0.992511	0	0.00748872
TR13	0	0	0	0.990602	0	0.00939761
TR14	0	0	0	0.984458	0.00236037	0.0131821
TR15	0	0	0	0.991449	0	0.00855075
