# Supplementary material for: Out of Africa: The genomic footprints of Vietnamese Robusta coffee
Source: PLoS One. 2025 May 28;20(5):e0324988. doi: 10.1371/journal.pone.0324988 (PMC12118859; doi:10.1371/journal.pone.0324988)
Supplement: S5 Table — (XLSX) [file pone.0324988.s005.xlsx]

## Sheet: Sheet1
ID	CC1_8_Chr01_57338	CC1_8_Chr01_1112988	CC1_8_Chr01_13085428	CC1_8_Chr01_14484658	CC1_8_Chr01_20313628	CC1_8_Chr01_22847758	CC1_8_Chr01_41629148	CC1_8_Chr01_44429808	CC1_8_Chr01_48082318	CC1_8_Chr01_50371768	CC1_8_Chr01_50912798	CC1_8_Chr01_51395368	CC1_8_Chr01_51917118	CC1_8_Chr01_52609788	CC1_8_Chr01_54756778	CC1_8_Chr01_55058288	CC1_8_Chr01_55415138	CC1_8_Chr01_55857688	CC1_8_Chr01_55911778	CC1_8_Chr01_56197808	CC1_8_Chr01_57100088	CC1_8_Chr01_58495268	CC1_8_Chr01_59556468	CC1_8_Chr01_59612188	CC1_8_Chr01_60189018	CC1_8_Chr01_63605108	CC1_8_Chr01_63673448	CC1_8_Chr01_65145518	CC1_8_Chr01_65508728	CC1_8_Chr02_584528	CC1_8_Chr02_964258	CC1_8_Chr02_2424898	CC1_8_Chr02_3255338	CC1_8_Chr02_4304528	CC1_8_Chr02_4456768	CC1_8_Chr02_7159648	CC1_8_Chr02_8244768	CC1_8_Chr02_11136988	CC1_8_Chr02_12706178	CC1_8_Chr02_15926848	CC1_8_Chr02_17329488	CC1_8_Chr02_18223808	CC1_8_Chr02_18300998	CC1_8_Chr02_18604688	CC1_8_Chr02_18663118	CC1_8_Chr02_19090488	CC1_8_Chr02_20347108	CC1_8_Chr02_20427728	CC1_8_Chr02_20712038
BUD15	1	1	1	2	0	2	2	0	0	0	0	2	0	2	0	0	0	0	0	0	1	0	2	2	1	0	2	1	0	0	0	0	0	2	2	0	1	1	0	0	0	0	0	2	0	0	0	0	2
20504	2	2	0	0	0	0	0	0	0	1	0	2	0	0	0	0	0	2	0	0	0	0	2	2	2	0	0	0	0	1	0	0	0	1	2	0	0	0	0	0	2	0	0	0	0	0	0	0	2
Can33	0	0	2	1	0	2	1	0	0	0	0	2	0	2	1	0	0	1	0	1	2	0	2	2	2	0	2	0	0	0	0	0	0	1	2	0	1	1	0	0	1	0	0	2	0	0	0	0	2
20803	0	2	2	0	0	2	0	2	1	2	0	2	0	2	0	1	0	0	2	0	2	2	0	0	2	0	2	2	0	2	0	0	1	0	0	0	0	0	0	0	0	0	0	0	0	2	1	2	2
29054	2	0	2	0	1	2	0	0	0	0	1	2	0	2	0	0	0	0	0	2	2	2	0	0	2	0	2	2	0	2	0	2	0	0	0	1	0	0	0	0	0	0	0	2	0	2	0	0	2
ZK2_5	0	0	1	1	0	2	2	0	0	0	0	2	0	2	0	0	0	1	0	1	2	0	2	2	2	0	1	1	0	0	0	0	0	1	2	0	0	2	0	0	0	0	0	2	0	0	0	0	2
ML5_1	0	0	0	1	0	2	2	0	0	1	0	2	0	1	0	0	0	1	0	0	1	1	1	2	1	0	1	0	0	0	0	1	0	2	1	0	1	1	0	0	1	0	0	1	0	0	0	0	2
ML3_3	0	0	1	2	0	1	1	0	0	0	0	2	0	1	0	0	0	2	0	0	0	1	2	2	1	0	1	0	0	0	0	0	0	2	0	0	0	0	0	0	0	0	0	2	0	0	0	0	2
MB5_5	0	0	1	1	0	1	1	0	0	1	0	2	0	1	0	0	0	0	0	0	0	0	1	2	2	0	1	0	0	0	0	0	0	1	2	0	0	0	0	0	1	0	0	0	0	0	1	0	1
MB3_1	2	0	2	0	0	2	2	0	0	1	0	2	0	1	1	0	0	0	0	1	2	0	2	2	1	0	2	1	0	0	0	0	0	2	1	0	0	1	0	0	1	0	0	1	0	0	0	0	2
M1413	2	0	1	0	1	2	0	0	0	1	0	1	2	0	0	0	0	2	0	0	2	0	0	0	2	2	0	2	0	2	0	0	0	0	0	0	0	0	0	2	0	1	0	0	0	0	1	1	2
M1400	0	0	0	0	0	0	0	0	0	0	0	2	0	0	0	0	0	2	0	0	0	0	1	2	1	0	0	0	0	0	0	0	0	2	2	0	0	0	0	0	0	0	0	0	0	0	1	0	2
KL5_2	1	0	1	1	0	0	1	0	0	0	0	2	0	0	0	0	0	1	0	1	0	0	2	2	0	0	1	NA	0	0	0	0	0	2	1	0	0	1	0	0	1	NA	0	1	0	NA	0	0	2
KL1_2	0	0	1	1	0	1	1	0	0	0	0	2	0	0	0	0	0	1	0	0	1	0	2	2	1	0	2	1	0	0	0	0	0	2	1	0	1	0	0	0	0	0	0	1	0	0	1	1	1
Can36	0	0	1	0	0	2	2	0	0	1	0	2	0	2	0	0	0	2	0	1	1	0	2	1	2	0	1	0	0	0	0	0	0	1	2	0	1	1	0	0	0	0	0	1	0	0	0	0	2
Can34	0	1	0	0	0	1	1	0	0	0	0	2	0	1	0	0	0	1	0	0	1	0	2	2	1	0	2	0	0	1	0	0	0	1	2	0	0	1	0	0	0	0	0	0	0	0	0	0	2
Can12	2	0	1	0	0	1	1	0	1	0	0	2	0	0	1	0	0	0	0	1	1	0	2	2	0	0	1	1	0	1	0	0	0	1	2	0	1	1	0	0	1	0	0	2	0	0	0	0	2
C031_BGQ23	1	0	0	1	0	0	0	0	0	0	0	2	0	1	2	0	0	0	0	0	1	0	1	2	2	0	0	0	0	1	0	0	0	2	2	0	2	0	0	0	1	0	0	2	0	0	0	0	2
20233	0	2	2	0	0	2	0	2	1	2	0	2	0	2	0	1	0	0	2	0	2	2	0	0	2	0	2	2	0	2	2	0	2	0	0	1	0	0	0	0	0	0	0	0	1	2	0	2	2
20516	0	0	1	0	0	0	0	0	0	0	0	2	0	1	0	0	0	2	0	1	1	1	1	2	1	0	1	0	0	0	0	0	0	2	2	0	0	0	0	0	0	0	0	NA	0	0	1	0	2
BD5_1	0	0	0	1	0	2	2	0	0	1	0	2	0	2	0	0	0	1	0	0	1	0	2	2	2	0	2	1	0	0	0	0	0	2	2	0	0	1	0	0	0	0	0	2	0	0	0	0	2
BGQ07	2	0	2	0	2	2	0	0	0	0	0	0	1	0	0	0	2	2	0	0	1	0	0	1	2	2	0	2	0	1	0	0	0	1	0	0	0	0	2	2	0	1	1	0	0	0	2	2	2
20683	1	0	2	0	0	2	0	0	0	0	2	2	0	2	0	0	0	0	0	0	1	2	0	0	2	0	2	2	0	2	0	2	0	1	0	2	0	1	0	0	0	0	0	1	0	2	0	2	2
KB2_1	0	0	0	2	0	2	2	0	0	0	0	2	0	2	0	0	0	1	0	0	1	0	2	2	1	0	2	0	0	0	0	0	0	2	0	0	0	1	0	0	0	0	0	2	0	0	0	0	2
BP409	2	1	1	0	0	0	0	0	0	0	0	2	0	0	1	0	0	2	0	0	0	0	2	2	2	0	1	0	0	0	0	0	0	1	2	0	0	0	0	0	0	0	0	1	0	0	0	0	1
BGQ08	1	0	2	0	0	2	0	0	0	0	2	2	0	2	0	0	0	0	0	2	2	2	0	0	2	0	2	2	0	2	0	2	0	1	1	1	0	0	0	0	0	0	0	2	0	2	0	2	2
20245	0	2	NA	0	0	2	0	2	2	2	0	2	0	2	0	2	0	0	2	0	2	2	0	0	2	0	2	2	0	2	2	0	2	0	0	2	0	0	0	0	0	0	0	0	2	2	0	2	2
IT1_1	2	0	1	0	0	2	1	0	0	0	0	2	0	1	1	0	0	2	0	0	1	0	2	2	2	0	1	0	0	0	0	0	0	2	2	0	1	1	0	0	0	0	0	2	0	0	0	0	2
M1361	1	0	2	1	0	2	2	0	0	0	0	2	0	2	2	0	0	1	0	0	1	0	2	2	2	0	2	0	0	0	0	0	0	2	2	0	0	1	0	0	0	0	0	2	0	0	0	0	2
20121	0	2	2	0	0	2	0	2	2	2	0	2	0	2	0	1	0	0	2	0	2	2	0	0	2	0	2	2	0	2	0	0	2	0	0	0	0	0	0	0	0	0	0	0	2	2	0	2	2
2931	0	2	NA	0	0	2	0	2	2	2	0	2	0	2	0	1	0	0	2	0	2	2	0	0	2	0	2	2	0	2	1	0	2	0	0	1	0	0	0	0	0	0	0	0	0	2	0	2	2
20738	0	0	0	0	0	0	0	0	0	0	0	2	0	0	0	0	0	2	0	0	0	0	1	1	1	0	1	0	0	0	0	0	0	1	2	0	0	0	0	0	1	0	0	1	0	0	1	0	1
BGQ10	0	2	2	0	0	2	0	2	2	2	0	2	0	2	0	1	0	0	2	0	2	2	0	0	2	0	2	2	0	2	0	0	2	0	0	1	0	0	0	0	0	0	0	0	1	2	0	2	2
BGQ21	2	1	0	0	0	0	0	0	0	0	0	2	0	2	1	0	0	0	0	2	2	0	1	2	1	0	0	0	0	0	0	0	0	1	2	0	1	2	0	0	1	0	0	1	0	0	0	0	2
BGQ09	1	1	0	0	0	0	0	0	0	0	0	1	0	0	0	0	0	2	0	0	1	1	1	1	2	0	1	2	0	1	0	0	0	1	1	0	0	1	0	1	1	1	0	0	0	0	0	0	2
BGQ06	0	0	2	0	0	2	0	0	0	0	1	1	0	0	0	0	0	0	0	2	1	1	2	2	2	0	2	2	0	1	0	2	0	2	1	0	2	0	0	0	0	0	0	0	0	0	2	0	2
BGQ02	0	0	1	0	0	0	0	0	1	0	0	2	0	1	1	0	0	0	0	1	0	0	2	2	1	0	1	0	0	1	0	0	0	2	2	0	0	1	0	0	1	0	0	2	0	0	0	0	1
20685	1	0	2	0	1	2	0	1	0	1	1	2	0	2	0	0	0	0	0	2	2	2	1	0	2	0	2	2	0	2	0	1	0	1	0	2	1	0	0	0	0	0	0	1	1	2	0	1	2
20656	0	0	2	0	0	2	0	2	1	0	2	2	0	2	0	0	0	0	0	2	2	2	0	2	2	0	2	2	0	2	0	1	0	0	0	2	0	0	0	0	0	0	0	0	0	2	0	2	2
29004	1	0	2	0	1	2	0	0	0	1	1	2	0	2	0	0	0	0	0	2	2	2	0	0	2	0	2	2	0	2	0	2	0	0	0	1	1	0	0	0	0	0	0	2	0	2	0	0	2
20662	1	0	0	0	0	0	0	0	0	1	0	2	0	0	0	0	0	1	0	0	0	1	2	2	1	0	1	0	0	0	0	0	0	2	2	0	1	0	0	0	1	0	0	1	0	0	0	0	2
20135	0	2	2	0	0	2	0	2	2	2	0	2	0	2	0	2	0	0	2	0	2	2	0	0	2	0	2	2	0	2	1	0	2	0	0	1	0	0	0	0	0	0	0	0	1	2	0	2	2
20159	0	2	2	0	0	2	0	2	1	2	0	2	0	2	0	2	0	0	2	0	2	2	0	0	2	0	2	2	0	2	2	0	2	0	0	1	0	0	0	0	0	0	0	0	2	2	0	2	2
20511	1	0	0	1	0	0	0	0	0	0	0	2	0	1	2	0	0	1	0	1	0	1	2	1	1	0	1	0	0	0	0	0	0	2	2	0	2	2	0	0	2	0	0	2	0	0	0	0	2
20650	2	0	0	0	0	1	0	0	0	0	0	2	0	0	0	0	0	2	0	0	0	0	2	2	0	0	0	0	0	0	0	0	0	1	2	0	1	1	0	0	0	0	0	2	0	0	1	0	0
20658	0	0	2	0	0	2	0	2	1	0	1	1	0	2	0	0	0	0	0	2	2	2	0	2	2	0	2	2	0	2	0	2	0	0	0	2	0	0	0	0	0	0	0	0	0	2	0	2	2
20708	1	0	2	0	1	2	0	0	0	0	0	0	2	0	0	0	2	2	0	0	1	0	0	0	2	2	0	2	2	2	0	0	0	0	1	0	0	0	2	2	0	2	2	0	0	0	1	2	2
20723	1	0	1	0	2	2	0	0	0	0	0	1	2	0	0	0	2	2	0	0	0	0	0	0	2	2	0	2	2	2	0	0	0	0	0	0	0	0	1	2	0	2	2	0	0	0	2	2	2
20731	2	0	0	0	0	0	0	0	0	0	0	2	0	0	0	0	0	2	0	0	0	0	2	2	1	0	1	0	0	0	0	0	0	2	1	0	0	0	0	0	0	0	0	0	0	0	1	0	1
20852	0	0	0	1	0	1	0	0	0	0	0	2	0	1	0	0	0	0	0	0	0	1	2	2	1	0	0	1	0	0	0	0	0	2	2	1	0	0	0	0	1	0	0	0	0	0	1	0	2
20726	1	0	0	0	0	0	0	0	0	0	0	2	0	0	0	0	0	1	0	0	0	0	2	2	1	0	1	0	0	0	0	0	0	1	2	0	1	0	0	0	0	0	0	0	0	0	0	0	2
Boim_7	2	0	2	0	0	2	0	0	0	1	0	0	0	0	0	0	0	2	0	0	2	0	0	0	2	1	0	2	0	2	0	0	0	0	2	0	0	0	0	0	0	0	2	0	0	NA	1	0	2
Briz_2	2	0	2	0	0	2	0	0	0	2	0	0	0	0	0	0	0	2	0	0	2	0	0	0	2	1	0	2	0	2	0	0	0	0	2	0	0	0	0	1	0	0	2	0	0	0	1	1	2
K4Y17Y2	2	1	1	0	0	0	0	0	0	0	0	2	0	0	1	0	0	1	0	0	0	1	2	2	2	0	0	0	0	0	0	0	0	2	2	0	0	0	0	0	1	0	0	0	0	0	0	0	1
ZO16	1	0	0	1	0	2	2	0	0	0	0	2	0	2	0	0	0	1	0	2	2	1	2	2	2	0	2	0	0	0	0	0	0	1	2	0	0	2	0	0	0	0	0	2	0	0	0	0	2
Amboim01	2	0	2	0	0	2	0	0	0	2	0	0	2	0	0	0	0	2	0	0	2	0	0	0	2	2	0	2	0	2	0	0	0	0	1	0	0	0	0	0	0	1	2	0	0	0	1	0	2
Amboim02	2	0	2	0	0	2	0	0	0	1	0	0	0	0	0	0	0	2	0	0	2	0	0	0	2	0	0	2	0	2	0	0	0	0	2	0	0	0	0	0	0	1	2	0	0	0	0	0	2
Amboim04	1	0	2	0	0	2	0	0	0	2	0	0	1	0	0	0	0	2	0	0	2	0	0	0	2	0	0	2	0	2	0	0	0	0	2	0	0	0	0	0	0	1	2	0	0	0	1	0	2
Amboim05	0	0	2	0	0	2	0	0	0	1	0	0	0	0	0	0	0	2	0	0	2	0	0	0	2	0	0	2	0	2	0	0	0	0	2	0	0	0	0	0	0	0	2	0	0	0	1	0	2
Amboim08	0	0	2	0	0	2	0	0	0	1	0	0	0	0	0	0	0	2	0	0	2	0	0	0	2	0	0	2	0	2	0	0	0	0	2	0	0	0	0	0	0	0	2	0	0	0	1	0	2
Amboim09	2	0	2	0	0	2	0	0	0	1	0	0	0	0	0	0	0	2	0	0	2	0	0	0	2	0	0	2	0	2	0	0	0	0	2	0	0	0	0	0	0	1	2	0	0	0	2	0	2
Amboim10	2	0	2	0	1	2	0	0	0	2	0	0	1	0	0	0	0	2	0	0	2	0	0	0	2	1	0	2	0	2	0	0	0	0	1	0	0	0	0	0	0	1	2	0	0	0	1	0	2
Ambriz01	2	1	2	0	0	2	0	0	0	2	0	0	2	0	0	0	0	2	0	0	2	0	0	0	2	0	0	2	0	2	0	0	0	0	2	0	0	0	0	0	0	1	2	0	0	0	1	1	2
Ambriz03	0	0	2	0	0	2	0	0	0	1	0	0	0	0	0	0	0	2	0	0	1	0	0	0	2	1	0	2	0	2	0	0	0	0	2	0	0	0	0	0	0	0	2	0	0	0	1	0	2
Ambriz04	1	0	2	0	0	2	0	0	0	1	0	0	0	0	0	0	0	2	0	0	2	0	0	0	2	0	0	2	0	2	0	0	0	0	2	0	0	0	0	0	0	1	2	0	0	0	0	0	2
Ambriz05	2	0	2	0	0	2	0	0	0	2	0	0	0	0	0	0	1	2	0	0	2	0	0	0	2	0	0	2	0	2	0	0	0	0	2	0	0	0	0	1	0	0	2	0	0	0	1	1	2
Ambriz06	2	0	2	0	0	2	0	0	0	2	0	0	1	0	0	0	0	2	0	0	2	0	0	0	2	0	0	2	0	2	0	0	0	0	1	0	0	0	0	0	0	1	2	0	0	0	0	0	2
Ambriz07	2	0	2	0	1	2	0	0	0	2	0	0	1	0	0	0	0	2	0	0	2	0	0	0	2	2	0	2	0	2	0	0	0	0	2	0	0	0	0	0	0	1	2	0	0	0	1	0	2
Ambriz08	1	0	2	0	1	2	0	0	0	2	0	0	0	0	0	0	0	2	0	0	2	0	0	0	2	2	0	2	0	2	0	0	0	0	1	0	0	0	0	0	0	0	2	0	0	0	1	0	2
Ambriz09	2	0	2	0	1	2	0	0	0	2	0	0	0	0	0	0	0	2	0	0	2	0	0	0	2	1	0	2	0	2	0	0	0	0	2	0	0	0	0	0	0	1	2	0	0	0	0	0	2
AnaMaria02	2	0	2	0	0	2	0	0	0	2	0	0	1	0	0	0	0	2	0	0	2	0	0	0	2	0	0	2	0	2	0	0	0	0	2	0	0	0	0	0	0	1	2	0	0	0	1	1	2
AnaMaria03	2	0	2	0	0	2	0	0	0	2	0	0	0	0	0	0	0	2	0	0	2	0	0	0	2	2	0	2	0	2	0	0	0	0	2	1	0	0	0	0	0	1	1	0	0	0	1	1	2
AnaMaria04	2	0	2	0	0	2	0	0	0	2	0	0	0	0	0	0	0	2	0	0	2	0	0	0	2	1	0	2	0	2	0	0	0	0	2	0	0	0	0	0	0	2	2	0	0	0	2	1	2
AnaMaria05	2	0	2	0	0	2	0	0	0	2	0	0	1	0	0	0	0	2	0	0	2	0	0	0	2	0	0	2	0	2	0	0	0	0	2	0	0	0	0	0	0	2	2	0	0	0	2	1	2
AnaMaria07	2	0	2	0	0	2	0	0	0	1	0	0	1	0	0	0	0	2	0	0	2	0	0	0	2	1	0	2	0	2	0	0	0	0	2	0	0	0	0	0	0	1	2	0	0	0	2	0	2
AnaMaria08	2	1	2	0	0	2	0	0	0	2	0	0	1	0	0	0	0	2	0	0	2	0	0	0	2	1	0	2	0	2	0	0	0	0	2	0	0	0	0	0	0	1	2	0	0	0	2	0	2
AnaMaria09	2	0	2	0	0	2	0	0	0	1	0	0	0	0	0	0	0	2	0	0	2	0	0	0	2	1	0	2	0	2	0	0	0	0	2	0	0	0	0	0	0	0	2	0	0	0	2	0	2
20715	1	0	2	0	1	2	0	0	0	0	0	1	2	0	0	0	2	2	0	0	0	0	0	0	2	2	0	2	2	2	0	0	0	0	1	0	0	0	2	2	0	2	2	0	0	0	2	2	2
20502	2	0	0	0	0	0	0	0	0	0	0	2	0	1	0	0	0	0	0	0	0	0	2	2	2	0	1	0	0	1	0	0	0	1	2	0	2	1	0	0	0	0	0	2	0	0	0	0	2
CNRA4A3	0	0	2	0	0	2	0	0	0	0	0	0	2	0	0	0	2	2	0	0	2	0	0	0	2	2	0	2	0	2	0	0	0	0	0	0	0	0	1	2	0	1	2	0	0	0	1	2	2
D12_11_L29_15	1	0	2	0	0	2	0	0	0	0	2	2	0	2	0	0	0	0	0	0	1	2	0	0	2	0	2	2	0	2	0	2	0	1	0	2	0	1	0	0	0	0	0	1	0	2	0	2	2
K5_73_4	1	1	0	0	0	0	0	0	0	0	0	2	0	0	1	0	0	1	0	0	0	1	2	2	1	0	0	0	0	0	0	0	0	2	2	0	1	0	0	0	1	0	0	0	0	0	0	0	1
K6_38_4	1	0	0	0	0	0	0	0	0	0	0	2	0	0	0	0	0	2	0	0	0	2	2	2	2	0	0	0	0	0	0	0	0	2	2	0	1	0	0	0	0	0	0	0	0	0	0	0	1
K4_28_4	1	0	1	0	0	0	0	0	0	0	0	2	0	0	0	0	0	2	0	0	0	1	2	2	2	0	0	0	0	0	0	0	0	2	2	0	1	0	0	0	1	0	0	0	0	0	0	0	1
K9_34_3	1	0	1	0	1	2	0	0	0	2	0	0	2	0	0	0	1	2	0	0	2	0	0	0	2	2	0	2	1	2	0	0	0	0	0	0	0	0	2	2	0	2	2	0	0	0	1	1	2
BD2_2	1	1	2	2	0	2	2	0	0	1	0	2	0	0	0	0	0	0	0	0	2	0	2	2	2	0	1	2	0	0	0	0	0	2	2	0	2	0	0	0	0	0	0	2	0	0	0	0	2
BD3_1	1	0	1	1	0	1	1	0	0	2	0	2	0	1	0	0	0	1	0	1	2	1	2	1	2	0	1	0	0	0	0	0	0	2	2	0	1	0	0	0	0	0	0	2	0	0	0	0	2
BD3_2	0	0	1	1	0	2	2	0	0	1	0	2	0	2	0	0	0	0	0	0	2	0	2	2	1	0	2	0	0	0	0	0	0	1	1	0	0	1	0	0	0	0	0	2	0	0	0	0	2
BD4_5	0	2	1	0	0	2	2	0	0	2	0	2	0	0	0	0	0	1	0	1	2	0	2	2	2	0	2	0	0	0	0	0	0	1	2	0	2	1	0	0	0	0	0	2	0	0	0	0	2
BD5_2	2	1	1	0	0	2	2	0	0	1	0	2	0	2	0	0	0	1	0	1	0	0	2	2	2	0	2	1	0	0	0	0	0	1	0	0	1	1	0	0	0	0	0	2	0	0	0	0	2
BD5-4	1	0	1	1	0	2	2	0	0	0	0	2	0	2	0	0	0	0	0	0	2	1	2	2	2	0	1	0	0	0	0	0	0	2	2	0	1	0	0	0	0	0	0	2	0	0	0	0	2
IT2_1	1	1	2	0	0	2	2	0	0	1	0	2	0	2	0	0	0	0	0	0	2	0	2	2	2	0	1	0	0	0	0	0	0	1	2	0	1	0	0	0	0	0	0	2	0	0	0	0	2
IT3_1	2	0	2	0	0	2	2	0	0	1	0	2	0	2	0	0	0	0	0	1	1	0	2	2	2	0	0	0	0	0	0	0	0	1	2	0	0	2	0	0	0	0	0	2	0	0	0	0	2
IT3_4	1	0	1	0	0	2	2	0	0	2	0	2	0	2	0	0	0	1	0	0	2	0	2	2	2	0	0	0	0	0	0	0	0	1	2	0	1	2	0	0	0	0	0	2	0	0	0	0	2
IT4_1	1	1	0	0	0	2	2	0	0	2	0	2	0	2	0	0	0	0	0	0	2	0	2	2	2	0	2	0	0	0	0	0	0	0	2	0	0	1	0	0	0	0	0	2	0	0	0	0	2
IT5_1	1	0	1	0	0	2	1	0	0	0	0	2	0	1	0	0	0	1	0	0	2	0	2	2	2	0	0	0	0	0	0	0	0	0	2	0	1	1	0	0	0	0	0	2	0	0	0	0	2
KB1_4	0	0	0	1	0	2	2	0	0	0	0	2	0	2	0	0	0	1	0	0	1	0	2	2	2	0	2	0	0	0	0	0	0	2	0	0	0	1	0	0	0	0	0	2	0	0	0	0	2
KB1_5	1	0	0	1	0	2	2	0	0	0	0	2	0	2	0	0	0	1	0	0	1	0	2	2	1	0	2	0	0	0	0	0	0	2	1	0	0	1	0	0	0	0	0	2	0	0	0	0	2
KB2_4	0	0	0	1	0	2	2	0	0	0	0	2	0	2	0	0	0	1	0	0	0	0	2	2	2	0	1	0	0	0	0	0	0	2	0	0	0	1	0	0	0	0	0	2	0	0	0	0	2
KB3_1	1	0	0	2	0	2	1	0	0	0	0	2	0	2	0	0	0	2	0	0	2	0	2	2	2	0	1	0	0	0	0	0	0	0	2	0	0	1	0	0	0	0	0	2	0	0	0	0	2
KB4_1	0	0	2	0	0	2	0	0	0	1	0	2	0	2	0	0	0	1	0	0	1	0	2	2	2	0	1	0	0	0	0	0	0	2	0	0	0	2	0	0	0	0	0	2	0	0	0	0	2
KB4-4	1	0	1	0	0	2	1	0	0	1	0	2	0	2	0	0	0	1	0	0	1	0	2	2	2	0	2	0	0	0	0	0	0	2	0	0	1	1	0	0	0	0	0	2	0	0	0	0	2
ML6_3	1	0	0	2	0	2	2	0	0	0	0	2	0	2	0	0	0	1	0	1	0	0	1	2	2	0	1	1	0	0	0	0	0	2	1	0	1	1	0	0	1	0	0	1	0	0	1	0	2
ZK2_1	2	0	1	1	0	2	2	0	0	0	0	2	0	2	0	0	0	1	0	0	2	0	2	2	2	0	1	0	0	0	0	0	0	2	2	0	1	2	0	0	0	0	0	2	0	0	0	0	2
ZK2_4	2	0	0	1	0	2	2	0	0	0	0	2	0	2	0	0	0	1	0	2	2	1	2	2	2	0	1	0	0	0	0	0	0	2	0	0	1	2	0	0	0	0	0	2	0	0	0	0	2
ZK3_3	2	0	1	0	0	2	2	0	0	0	0	2	0	2	1	0	0	0	0	1	1	0	2	0	2	0	2	1	0	0	0	0	0	1	1	0	1	1	0	0	0	0	0	2	0	0	0	0	2
ZK4_3	1	0	1	0	0	1	1	0	0	1	0	2	0	1	1	0	0	2	0	0	2	0	2	2	1	0	2	0	0	0	0	0	0	1	1	0	2	2	0	0	0	0	0	1	0	0	0	0	2
ZK4_5	1	0	2	1	0	1	1	0	0	0	0	2	0	2	0	0	0	2	0	1	1	0	2	2	1	0	2	1	0	0	0	0	0	2	2	0	1	2	0	0	0	0	0	2	0	0	0	0	1
ZK5_1	2	0	1	1	0	2	2	0	0	0	0	2	0	2	1	0	0	1	0	2	2	1	2	1	2	0	2	0	0	0	0	0	0	2	2	0	1	2	0	0	0	0	0	2	0	0	0	0	2
FRT81	0	0	2	0	1	2	0	0	0	0	0	0	2	0	0	0	1	2	0	0	2	0	0	0	2	2	0	2	1	2	0	0	0	0	0	0	0	0	1	2	0	1	2	0	0	0	1	2	2
FRT83	1	0	1	0	1	2	0	0	0	0	0	0	2	0	0	0	2	2	0	0	2	0	0	0	2	2	0	2	1	2	0	0	0	0	0	0	0	0	2	2	0	1	2	0	0	0	2	2	2
20145	0	2	0	0	0	2	0	2	1	2	0	2	0	2	0	1	0	0	2	0	2	2	0	0	2	0	2	2	0	2	1	0	2	0	0	2	0	0	0	0	0	0	0	0	2	2	0	2	2
20336	0	2	NA	0	0	2	0	2	2	2	0	2	0	2	0	1	0	0	2	0	2	2	0	0	2	0	2	2	0	2	2	0	2	0	0	0	0	0	0	0	0	0	0	0	1	2	0	2	2
20354	0	2	NA	0	0	2	0	2	2	2	0	2	0	2	0	2	0	0	2	0	2	2	0	0	2	0	2	2	0	2	2	0	2	0	0	2	0	0	0	0	0	0	0	0	2	2	2	2	2
20362	0	2	2	0	0	2	0	2	2	2	0	2	0	2	0	2	0	0	2	0	2	2	0	0	2	0	2	2	0	2	1	0	2	0	0	1	0	0	0	0	0	0	0	0	1	2	0	2	2
20366	0	2	2	0	0	2	0	2	2	2	0	2	0	2	0	2	0	0	2	0	2	2	0	0	2	0	2	2	0	2	1	0	2	0	0	2	0	0	0	0	0	0	0	0	1	2	0	2	2
20395	0	2	1	0	0	2	0	2	2	2	0	2	0	2	0	2	0	0	2	0	2	2	0	0	2	0	2	2	0	2	1	0	2	0	0	0	0	0	0	0	0	0	0	0	0	2	0	2	2
20406	0	2	0	0	0	2	0	2	2	2	0	2	0	2	0	2	0	0	2	0	2	2	0	0	2	0	2	2	0	2	1	0	2	0	0	2	0	0	0	0	0	0	0	0	1	2	0	2	2
20716	0	0	2	0	1	2	0	0	0	2	1	2	0	2	0	0	0	0	0	2	2	2	0	0	2	0	2	2	0	1	0	2	0	1	0	2	0	0	0	0	0	0	0	2	0	2	0	2	2
20724	1	0	1	0	2	2	0	0	0	0	0	1	2	0	0	0	2	2	0	0	1	0	0	0	2	2	0	2	2	2	0	0	0	0	0	0	0	0	2	2	0	1	2	0	0	0	2	2	2
20725	1	0	1	0	2	2	0	0	0	0	0	1	2	0	0	0	2	2	0	0	1	0	0	0	2	2	0	2	2	2	0	0	0	0	0	0	0	0	2	2	0	1	2	0	0	0	2	2	2
20693	0	0	2	0	2	2	0	0	0	1	0	2	2	0	0	0	2	2	0	0	0	0	0	0	2	2	0	2	1	2	0	0	0	0	0	0	0	0	0	2	0	1	2	0	0	0	1	1	2
20695	1	0	0	0	2	2	0	0	0	0	0	0	2	0	0	0	2	2	0	0	0	0	0	0	2	2	0	2	2	2	0	0	0	0	0	0	0	0	2	2	0	2	2	0	0	0	0	0	2
20555	2	0	0	2	0	0	0	0	0	0	0	2	0	2	0	0	0	0	0	1	1	2	2	2	0	0	1	0	0	0	0	0	0	2	2	0	2	1	0	0	0	0	0	2	0	0	0	0	2
20583	0	0	2	0	0	0	0	0	0	0	NA	2	0	2	1	0	0	1	0	1	0	1	2	2	2	0	0	0	0	0	0	0	0	2	2	0	1	2	0	0	2	0	0	2	0	0	0	0	2
20667	0	0	NA	0	1	2	0	0	2	0	0	2	0	2	0	0	0	0	0	2	2	2	0	0	2	0	2	2	0	2	0	2	0	1	0	NA	0	0	0	0	0	0	0	2	0	2	0	1	2
20319	2	0	0	1	0	0	0	0	0	0	0	2	0	0	0	0	0	2	0	0	0	0	2	2	0	0	1	0	0	0	0	0	0	1	2	0	0	0	0	0	0	0	0	1	0	0	1	1	2
TR10m	2	0	1	0	0	0	0	0	0	0	0	2	0	0	0	0	0	2	0	2	0	0	2	2	2	0	1	0	0	0	0	0	0	1	2	0	1	0	0	0	0	0	0	2	0	0	0	0	1
TR11m	1	0	0	0	0	0	0	0	0	0	0	2	0	0	0	0	0	0	0	0	0	1	1	2	1	0	1	0	0	1	0	0	0	1	2	0	0	0	0	0	1	0	0	0	0	0	1	0	2
TR12m	0	0	0	0	0	0	0	0	0	0	0	2	0	0	0	0	0	2	0	1	0	1	1	2	0	0	1	0	0	0	0	0	0	1	2	0	0	0	0	0	1	0	0	1	0	0	0	0	1
TR13m	1	0	2	0	0	0	0	0	0	0	0	2	0	0	0	0	0	1	0	1	0	0	1	2	1	0	1	0	0	0	0	0	0	1	2	0	0	1	0	0	0	0	0	1	0	0	0	0	1
TR14m	2	0	1	0	0	0	0	0	0	0	0	2	0	0	1	0	0	2	0	0	0	1	2	2	1	0	0	0	0	0	0	0	0	2	2	0	0	0	0	0	0	0	0	0	0	0	0	0	1
TR15m	1	2	0	0	0	0	0	0	0	0	0	2	0	0	1	0	0	1	0	0	0	2	2	2	1	0	1	0	0	0	0	0	0	2	2	0	0	0	0	0	1	0	0	0	0	0	0	0	1
TR4m	2	0	0	0	0	0	0	0	0	0	0	2	0	0	2	0	0	1	0	0	0	1	2	2	0	0	0	0	0	0	0	0	0	1	2	0	1	0	0	0	1	0	0	0	0	0	0	0	0
TR5m	2	0	0	0	0	0	0	0	0	0	0	2	0	0	0	0	0	1	0	0	0	1	1	2	0	0	0	0	0	0	0	0	0	1	1	0	0	0	0	0	1	0	0	1	0	0	0	0	1
TR6m	1	0	1	0	0	1	0	0	0	1	0	1	0	0	0	0	0	2	0	1	1	1	2	2	0	0	1	0	0	0	0	0	0	1	2	0	1	1	0	1	0	0	1	0	0	0	0	0	1
TR9m	0	0	0	0	0	0	0	0	0	0	0	2	0	0	1	0	0	1	0	0	1	1	2	2	2	0	0	0	0	0	0	0	0	2	2	0	0	0	0	0	0	0	0	0	0	0	0	0	2
S-1	0	0	0	0	0	0	0	0	0	0	0	2	0	0	0	0	0	1	0	1	0	1	0	2	0	0	2	0	0	1	0	0	0	2	2	0	0	0	0	0	2	0	0	1	0	0	1	0	1
S-2	0	0	0	0	0	0	0	0	0	0	0	2	0	0	0	0	0	2	0	1	1	2	2	2	1	0	0	0	0	0	0	0	0	2	2	0	0	0	0	0	0	0	0	0	0	0	0	0	2
S-3	0	1	1	0	0	0	0	0	0	1	0	2	0	0	0	0	0	2	0	0	0	1	2	2	1	0	0	0	0	1	0	0	0	1	2	0	1	0	0	0	1	0	0	0	0	0	2	0	2
S-4	1	0	0	0	0	0	0	0	0	0	0	2	0	0	0	0	0	1	0	0	1	1	2	2	2	0	0	0	0	0	0	0	0	2	2	0	0	0	0	0	0	0	0	0	0	0	0	0	2
S-5	0	0	0	0	0	0	0	0	0	0	0	2	0	0	1	0	0	2	0	1	1	1	2	2	1	0	0	0	0	0	0	0	0	2	2	0	0	0	0	0	1	0	0	0	0	0	0	0	1
S-6	1	0	0	0	0	0	0	0	0	0	0	2	0	0	1	0	0	1	0	0	0	1	2	2	0	0	0	0	0	0	0	0	0	2	2	0	0	0	0	0	0	0	0	0	0	0	0	0	0
S-7	1	0	0	0	0	0	0	0	0	0	0	2	0	0	0	0	0	1	0	0	0	1	2	2	1	0	0	0	0	0	0	0	0	2	2	0	0	0	0	0	0	0	0	0	0	0	0	0	1
S-8	1	0	0	0	0	0	0	0	0	0	0	2	0	0	1	0	0	2	0	1	0	1	0	2	0	0	1	0	0	0	0	0	0	1	2	0	0	0	0	0	0	0	0	NA	0	0	0	0	1
S-9	1	0	0	0	0	0	0	0	0	0	0	2	0	0	1	0	0	1	0	1	0	1	2	2	0	0	0	0	0	0	0	0	0	1	2	0	1	0	0	0	2	0	0	1	0	0	0	0	1
S-10	0	0	0	0	0	0	0	0	0	0	0	2	0	0	1	0	0	2	0	1	1	1	2	2	1	0	1	0	0	0	0	0	0	2	2	0	0	0	0	0	1	0	0	1	0	0	0	0	2
S-11	0	0	0	0	0	0	0	0	0	0	0	2	0	0	1	0	0	2	0	0	1	1	1	2	1	0	1	0	0	0	0	0	0	2	2	0	0	0	0	0	0	0	0	0	0	0	0	0	1
S-12	1	1	1	0	0	0	0	0	0	0	0	2	0	0	1	0	0	2	0	1	0	0	2	2	1	0	1	0	0	1	0	0	0	2	2	0	0	0	0	0	2	0	0	NA	0	0	1	0	2
S-13	1	0	1	0	0	0	0	0	0	0	0	2	0	1	0	0	0	2	0	1	1	1	1	2	0	0	0	0	0	0	0	0	0	2	2	0	0	1	0	0	1	0	0	0	0	0	1	0	1
S-14	1	0	0	0	0	0	0	0	0	1	0	2	0	0	1	0	0	2	0	0	1	2	1	2	1	0	1	0	0	0	0	0	0	2	2	0	1	0	0	0	1	0	0	1	0	0	0	0	2
S-15	1	2	2	0	0	1	0	0	0	1	0	1	0	1	2	0	0	2	0	0	1	0	1	1	2	0	1	0	0	2	0	0	0	1	2	0	0	0	0	0	0	0	0	0	0	1	1	1	2
S-16	0	0	0	0	0	0	0	0	0	0	0	2	0	0	0	0	0	1	0	0	0	1	0	2	0	0	1	0	0	0	0	0	0	0	2	0	0	0	0	0	2	0	0	1	0	0	1	0	2
S-17	1	0	0	0	0	0	0	0	0	0	0	2	0	1	0	0	0	1	0	1	0	1	2	2	1	0	1	0	0	0	0	0	0	2	2	0	0	0	0	0	1	0	0	2	0	0	0	0	2
S-18	1	1	0	0	0	0	0	0	0	0	0	2	0	0	1	0	0	2	0	0	1	1	1	1	1	1	0	1	0	0	0	0	0	2	2	0	0	1	0	0	1	0	0	2	0	0	1	0	1
S-19	0	0	0	0	0	0	0	0	0	0	0	2	0	1	0	0	0	2	0	0	0	1	1	2	0	1	0	0	0	0	0	0	0	1	1	0	0	0	0	0	1	0	0	2	0	0	1	0	1
S-20	2	0	0	0	0	1	0	0	0	0	0	2	0	0	0	0	0	1	0	0	0	0	2	2	2	0	1	0	0	0	0	0	0	2	2	0	0	0	0	0	1	0	0	1	0	0	0	0	1
S-21	0	0	0	0	0	0	0	0	0	0	0	2	0	0	1	0	0	1	0	1	0	2	2	2	1	0	1	0	0	0	0	0	0	1	2	0	0	0	0	0	1	0	0	1	0	0	0	0	2
S-22	2	0	0	0	0	0	0	0	0	0	0	2	0	0	0	0	0	1	0	0	0	1	1	2	2	0	1	0	0	0	0	0	0	2	2	0	1	0	0	0	0	0	0	1	0	0	0	0	0
S-23	1	0	0	0	0	0	0	0	0	1	0	2	0	0	1	0	0	1	0	1	0	0	1	2	0	0	1	0	0	1	0	0	0	2	2	0	0	0	0	0	1	0	0	0	0	0	1	0	1
S-24	2	0	0	0	0	0	0	0	0	0	0	2	0	0	1	0	0	1	0	0	0	0	1	2	0	0	0	0	0	0	0	0	0	2	2	0	0	0	0	0	1	0	0	1	0	0	0	0	0
S-25	2	0	0	0	0	0	0	0	0	0	0	2	0	0	1	0	0	1	0	1	0	1	2	2	1	0	1	0	0	0	0	0	0	1	2	0	2	0	0	0	1	0	0	0	0	0	0	0	1
S-26	1	0	0	0	0	0	0	0	0	0	0	2	0	0	1	0	0	0	0	0	1	0	2	2	1	0	0	0	0	0	0	0	0	1	2	0	1	0	0	0	1	0	0	0	0	0	0	0	1
S-27	0	0	0	0	0	0	0	0	0	0	0	2	0	0	0	0	0	1	0	1	0	1	1	2	0	0	2	0	0	1	0	0	0	0	2	0	0	0	0	0	1	0	0	0	0	0	0	0	1
S-28	1	1	0	0	0	0	0	0	0	0	0	2	0	1	0	0	0	2	0	0	0	1	2	2	1	0	1	0	0	0	0	0	0	1	2	0	0	0	0	0	0	0	0	NA	0	0	0	0	0
S-29	1	0	0	0	0	0	0	0	0	0	0	2	0	0	1	0	0	1	0	0	0	1	1	2	0	0	0	0	0	0	0	0	0	0	2	0	1	0	0	0	1	0	0	0	0	0	0	0	0
S-30	0	0	0	0	0	0	0	0	0	0	0	2	0	0	1	0	0	2	0	0	1	1	1	2	1	0	1	0	0	0	0	0	0	1	2	0	0	0	0	0	0	0	0	0	0	0	0	0	1
S-31	0	0	0	0	0	0	0	0	0	0	0	2	0	0	0	0	0	1	0	0	0	1	0	2	0	0	2	0	0	0	0	0	0	1	2	0	0	0	0	0	0	0	0	1	0	0	0	0	2
S-32	1	0	0	0	0	0	0	0	0	0	0	2	0	0	1	0	0	1	0	0	0	1	2	2	0	0	0	0	0	0	0	0	0	0	2	0	1	0	0	0	2	0	0	1	0	0	0	0	1
S-33	2	0	0	0	0	0	0	0	0	0	0	2	0	0	0	0	0	1	0	0	0	1	1	2	2	0	1	0	0	0	0	0	0	1	2	0	2	0	0	0	0	0	0	0	0	0	0	0	0
S-34	2	0	0	0	0	0	0	0	0	0	0	1	0	0	0	0	0	2	0	1	0	0	2	2	1	0	0	0	0	0	0	0	0	1	1	0	0	0	0	0	0	0	0	0	0	0	1	1	2
S-36	1	0	0	0	0	0	0	0	0	0	0	2	0	0	1	0	0	1	0	0	0	0	1	2	0	0	1	0	0	1	0	0	0	0	2	0	0	0	0	0	0	0	0	0	0	0	0	0	1
S-37	0	0	0	0	0	0	0	0	0	0	0	2	0	0	0	0	0	1	0	1	0	1	1	2	0	0	2	0	0	1	0	0	0	0	2	0	0	0	0	0	1	0	0	0	0	0	0	0	1
S-38	0	0	0	0	0	0	0	0	0	0	0	2	0	0	1	0	0	2	0	0	1	1	1	2	1	0	1	0	0	0	0	0	0	2	2	0	0	0	0	0	1	0	0	1	0	0	0	0	2
S-39	2	0	0	0	0	0	0	0	0	0	0	2	0	0	1	0	0	2	0	1	1	0	1	2	2	0	1	0	0	0	0	0	0	2	2	0	0	0	0	0	0	0	0	2	0	0	0	0	2
S-40	1	2	0	0	0	0	0	0	0	0	0	2	0	0	0	0	0	1	0	0	0	2	2	2	1	0	0	0	0	0	0	0	0	2	2	0	1	0	0	0	1	0	0	2	0	0	1	0	2
S-41	1	0	1	0	0	0	0	0	0	0	0	2	0	0	0	0	0	2	0	2	0	1	2	2	2	0	0	0	0	0	0	0	0	2	2	0	0	0	0	0	0	0	0	0	0	0	1	0	2
S-45	0	0	0	0	0	0	0	0	0	0	0	2	0	0	0	0	0	1	0	1	0	1	2	2	1	0	2	0	0	0	0	0	0	1	2	0	0	0	0	0	0	0	0	0	0	0	1	0	2
S-46	0	1	0	0	0	0	0	0	0	0	0	2	0	0	0	0	0	2	0	1	1	1	2	2	1	0	1	0	0	0	0	0	0	1	1	0	1	0	0	0	1	0	0	2	0	0	0	0	1
S-47	1	1	0	2	0	0	0	0	0	0	0	2	0	0	1	0	0	0	0	0	0	0	1	1	1	0	1	0	0	0	0	0	0	1	1	0	0	0	0	0	1	0	0	2	0	0	0	0	1
S-48	0	1	1	0	0	0	0	0	0	1	0	2	0	1	0	0	0	1	0	0	0	2	1	1	2	1	0	0	0	0	0	0	0	2	2	0	0	0	0	0	1	0	0	0	0	0	1	0	2
S-49	0	0	1	0	0	0	0	0	0	0	0	2	0	0	0	0	0	2	0	1	0	0	0	0	1	0	0	0	0	0	0	0	0	2	2	0	0	0	0	0	0	0	0	1	0	0	1	0	1
S-50	0	0	1	0	0	0	0	0	0	0	0	2	0	0	0	0	0	2	0	1	0	0	0	0	1	0	0	0	0	0	0	0	0	2	2	0	0	0	0	0	0	0	0	1	0	0	1	0	1
S-51	0	1	1	0	0	0	0	0	0	0	0	2	0	0	0	0	0	2	0	2	0	0	2	2	1	0	0	1	0	1	0	0	0	2	2	0	0	0	0	0	0	0	0	2	0	0	1	0	2
S-52	0	2	1	0	0	0	0	0	0	1	0	2	0	0	0	0	0	2	0	1	0	1	2	2	0	0	0	0	0	0	0	0	0	1	2	0	0	0	0	0	1	0	0	2	0	0	0	0	2
S-58	2	0	0	0	0	0	0	0	0	0	0	2	0	0	0	0	0	2	0	0	0	1	1	2	2	0	0	0	0	0	0	0	0	2	2	0	0	0	0	0	1	0	0	2	0	0	1	0	2
S-62	0	1	1	0	0	1	0	1	0	1	0	2	0	1	0	1	0	1	1	0	2	1	2	2	2	0	0	0	0	0	0	0	0	1	2	0	0	0	0	0	0	0	0	0	0	1	0	1	2
S-63	1	0	0	1	0	0	0	0	0	0	0	2	0	0	0	0	0	2	0	1	0	2	2	2	1	0	0	0	0	0	0	0	0	0	2	0	0	0	0	0	1	0	0	0	0	1	0	1	1
S-64	1	0	0	1	0	0	0	0	0	0	0	2	0	0	0	0	0	2	0	1	0	2	2	2	1	0	2	1	0	1	1	0	1	0	1	0	0	0	0	0	1	0	0	2	0	0	1	0	2
S-65	0	0	0	0	0	0	0	0	0	0	0	2	0	0	0	0	0	1	0	1	0	1	1	2	0	0	1	0	0	0	0	0	0	2	2	0	0	0	0	0	1	0	0	0	0	0	0	0	2
S-66	0	0	0	0	0	0	0	0	0	1	0	2	0	1	1	0	1	2	0	0	2	1	1	1	1	0	0	0	0	0	0	0	0	2	2	0	0	0	0	0	0	0	0	0	0	1	0	1	2
S-67	1	0	0	1	0	0	0	0	0	0	0	2	0	0	0	0	0	2	0	1	0	2	2	2	1	0	1	0	0	1	1	0	1	0	1	0	0	0	0	0	0	0	0	0	0	1	0	1	2
S-68	1	0	1	0	1	1	0	0	0	0	0	2	0	0	0	0	0	0	0	0	0	2	2	2	1	0	1	0	0	1	0	0	0	1	1	0	0	0	1	1	0	1	1	0	0	0	1	1	2
S-69	1	0	1	0	0	1	0	0	0	0	0	2	1	0	1	0	1	2	0	0	2	0	1	1	2	1	0	1	1	0	0	0	0	1	2	0	0	0	0	1	1	1	0	0	0	0	1	0	2
S-70	0	0	0	0	0	0	0	0	0	0	0	2	0	0	1	0	0	1	0	0	1	1	2	2	1	0	0	0	0	0	0	0	0	2	2	0	0	0	0	0	0	0	0	0	0	1	0	0	2
S-71	0	1	1	0	0	1	0	1	0	1	0	2	0	1	1	1	0	0	1	0	1	2	1	1	2	0	0	0	0	1	1	0	1	1	1	0	0	0	0	0	0	0	0	0	0	1	0	1	2
S-72	1	0	0	0	1	1	0	0	0	0	0	1	1	0	0	0	1	2	0	1	1	1	1	1	1	1	0	0	0	1	0	0	0	1	1	0	0	0	0	0	0	0	0	NA	0	0	1	0	1
S-73	0	1	1	0	0	1	0	1	0	1	0	2	0	1	0	1	0	1	1	0	1	2	1	1	1	0	0	0	0	0	0	0	1	1	1	0	0	0	0	0	1	0	0	1	0	1	0	1	2
S-74	1	0	0	1	0	0	0	0	0	0	0	2	0	0	1	0	0	1	1	0	2	1	1	1	2	0	1	1	0	1	1	0	1	1	1	0	0	0	0	0	0	0	0	0	0	1	1	0	2
S-75	0	1	1	0	0	1	0	1	0	1	0	2	0	0	0	0	0	2	0	0	0	2	0	1	1	0	1	1	0	1	1	0	1	0	1	0	0	0	0	0	1	0	0	1	0	1	0	1	2
S-76	0	1	0	1	0	0	0	0	0	0	0	2	0	0	0	0	0	1	1	0	1	2	0	1	1	0	2	1	0	1	1	0	1	0	1	0	0	0	0	0	1	0	0	1	0	1	1	0	1
S-77	1	0	0	0	0	0	0	0	0	0	0	2	0	0	0	0	0	2	0	2	0	1	1	2	2	0	0	0	0	0	0	0	0	2	2	0	0	0	0	0	0	0	0	2	0	0	2	0	1
S-78	2	1	2	0	0	0	0	0	0	0	0	2	0	0	1	0	0	1	0	0	0	1	1	1	0	0	1	0	0	0	0	0	0	1	2	0	0	0	0	0	1	0	0	1	0	0	1	0	1
S-79	1	0	0	0	0	0	0	0	0	0	0	2	0	0	0	0	0	2	0	2	0	1	1	2	2	0	0	0	0	0	0	0	0	2	2	0	0	0	0	0	0	0	0	2	0	0	2	0	1
S-80	1	0	0	0	0	0	0	0	0	0	0	2	0	0	0	0	0	2	0	1	0	0	2	2	1	1	0	0	0	1	0	0	0	2	2	0	1	0	0	0	0	0	0	1	0	0	1	0	2
S-81	0	1	0	0	0	0	0	0	0	0	0	2	0	0	0	0	0	2	0	1	0	1	2	2	0	0	0	0	0	0	0	0	0	2	2	0	0	0	0	0	1	0	0	1	0	0	0	0	1
S-82	0	0	1	0	0	0	0	0	0	0	0	1	1	1	0	0	1	2	0	1	0	0	1	2	2	0	0	0	0	0	0	0	0	2	2	0	0	0	0	0	1	0	0	0	0	0	1	0	0
S-83	2	1	1	0	0	0	0	0	0	0	0	2	0	0	0	0	0	2	0	0	2	1	1	2	2	0	0	0	0	0	0	0	0	1	2	0	0	1	0	0	1	0	0	0	0	0	1	0	1
S-84	1	1	0	1	0	0	0	0	0	0	0	2	0	1	1	0	0	2	0	1	0	0	0	2	1	0	0	0	0	0	0	0	0	2	2	0	0	1	0	0	1	0	0	1	0	0	0	0	1
S-85	1	0	0	0	0	0	0	0	0	0	0	2	0	0	0	0	0	2	0	1	0	0	2	2	1	1	0	0	0	1	0	0	0	2	2	0	1	0	0	0	0	0	0	1	0	0	1	0	2
S-86	2	0	0	0	0	0	0	0	0	0	0	2	0	0	0	0	0	1	0	0	0	1	1	2	1	0	0	0	0	0	0	0	0	1	2	0	0	0	0	0	0	0	0	2	0	0	1	0	1
S-87	2	0	0	0	0	0	0	0	0	0	0	2	0	0	0	0	0	1	0	1	0	1	1	2	1	0	1	0	0	0	0	0	0	2	2	0	0	0	0	0	1	0	0	1	0	0	0	1	2
S-88	1	1	0	0	0	0	0	0	0	0	0	1	0	1	1	0	0	1	0	1	0	1	1	2	1	0	1	0	0	0	0	0	0	2	2	0	0	0	0	0	1	0	0	1	0	0	1	0	1
S-89	0	0	1	0	0	1	0	0	0	0	0	2	0	0	1	0	0	0	0	0	0	0	2	2	1	0	0	0	0	0	0	0	0	2	2	0	0	0	0	0	1	0	0	0	0	0	1	1	1
S-90	2	2	0	0	0	0	0	0	0	0	0	2	0	0	0	0	0	1	0	1	0	0	1	1	1	0	0	0	0	1	0	0	0	2	2	0	0	1	0	0	1	0	0	0	0	0	0	0	0
S-91	1	0	1	0	1	1	0	0	0	0	0	1	1	0	1	0	1	2	0	0	0	0	2	2	2	0	0	0	0	0	0	0	0	1	2	0	1	0	0	0	0	0	0	0	0	0	0	1	2
S-92	0	2	1	0	0	0	0	0	0	0	0	2	0	1	1	0	0	2	0	2	0	0	2	2	1	0	0	0	0	0	0	0	0	1	1	0	0	0	0	0	1	0	0	0	0	0	0	0	2
S-93	0	0	0	0	0	0	0	0	0	0	0	2	0	1	0	0	0	2	0	0	0	2	2	2	1	0	0	0	0	0	0	0	0	2	2	0	0	0	0	0	0	0	0	0	0	0	1	0	1
S-94	1	1	0	0	0	0	0	0	0	0	0	2	0	0	0	0	0	1	0	1	0	1	1	2	2	0	0	0	0	0	0	0	0	2	2	0	0	1	0	0	0	0	0	0	0	0	0	0	1
S-95	2	0	0	0	0	0	0	0	0	0	0	2	0	0	0	0	0	1	0	0	0	1	2	2	0	0	1	0	0	1	0	0	0	1	1	0	0	0	0	0	0	0	0	1	0	0	1	0	2
S-96	1	0	0	0	0	0	0	0	0	0	0	2	0	1	0	0	0	2	0	0	0	0	1	2	1	0	0	0	0	1	0	0	0	2	2	0	1	0	0	0	1	0	0	0	0	0	0	0	1
S-97	0	2	1	0	0	1	0	0	0	0	0	1	1	0	0	0	1	2	0	0	0	0	1	2	0	0	0	0	0	1	0	0	0	1	1	0	0	0	0	1	0	0	1	0	0	0	1	0	2
S-98	2	0	0	0	0	0	0	0	0	0	0	2	0	0	1	0	0	2	0	1	0	1	2	2	2	0	0	0	0	1	0	0	0	2	2	0	1	0	0	0	1	0	0	0	0	0	0	1	2
S-99	2	0	0	0	0	0	0	0	0	0	0	2	0	1	0	0	0	2	0	1	0	0	0	2	0	0	1	0	0	0	0	0	0	1	2	0	0	2	0	0	1	0	0	0	0	0	0	0	1
S-100	1	0	0	1	0	0	0	0	0	0	0	2	0	0	0	0	0	2	0	1	0	0	1	2	0	0	1	0	0	0	0	0	0	2	2	0	0	0	0	0	0	0	0	1	0	0	0	1	1
S-101	1	0	0	0	0	0	0	0	0	0	0	2	0	0	1	0	0	2	0	0	0	1	1	2	0	0	0	0	0	0	0	0	0	2	2	0	1	1	0	0	1	0	0	0	0	0	1	0	2
S-102	0	1	0	0	0	0	0	0	0	0	0	2	0	0	0	0	0	2	0	0	0	1	2	2	1	1	0	0	0	0	0	0	0	0	2	0	0	0	0	0	1	0	0	0	0	0	0	0	2
S-103	0	0	1	0	0	1	0	0	0	0	0	2	0	0	0	0	0	1	0	1	0	1	2	2	1	0	2	0	0	0	0	0	0	2	2	0	0	0	0	0	1	0	0	0	0	0	0	0	2
S-104	2	0	0	0	0	0	0	0	0	0	0	2	0	0	0	0	0	2	0	0	0	0	1	2	2	0	0	0	0	0	0	0	0	2	2	0	0	0	0	0	0	0	0	2	0	0	0	0	2
S-105	0	1	2	0	0	1	0	1	0	1	0	2	0	1	0	1	0	1	1	1	1	1	0	1	2	0	2	0	0	1	0	0	0	1	1	0	0	0	0	0	0	0	0	0	1	1	0	1	1
S-106	1	1	1	0	0	0	0	0	0	0	0	2	0	1	1	0	0	2	0	0	1	0	1	2	2	0	1	0	0	0	0	0	0	2	2	0	0	0	0	0	0	0	0	0	0	0	0	0	2
S-120	0	0	0	0	0	0	0	0	0	0	0	1	1	0	1	0	1	2	0	0	1	0	1	2	2	0	0	0	0	1	0	0	0	2	2	0	1	0	0	0	1	0	0	0	0	0	0	0	0
S-121	2	0	1	0	0	0	0	0	0	0	0	2	0	0	0	0	0	1	0	0	0	0	2	2	1	0	1	0	0	0	0	0	0	2	2	0	0	0	0	0	0	0	0	NA	0	0	0	0	2
S-122	0	1	1	0	0	1	0	0	0	0	0	1	1	1	0	0	1	1	0	0	2	0	1	1	1	1	1	1	0	1	0	0	0	0	0	0	0	0	2	1	0	0	1	0	0	0	2	1	2
S-134	1	0	0	0	0	0	0	0	0	1	0	2	0	1	1	0	0	2	0	0	2	1	2	2	1	0	0	0	0	0	0	0	0	2	2	0	0	0	0	0	0	0	0	0	0	1	0	1	2
S-135	0	1	1	0	0	1	0	1	0	1	0	2	0	1	0	1	0	0	1	0	0	2	2	2	2	0	0	0	0	1	1	0	1	1	1	0	0	0	0	0	0	0	0	0	0	0	1	0	2
S-137	1	0	0	0	0	0	0	0	0	0	0	2	0	0	0	0	0	2	0	0	0	0	2	2	1	0	0	0	0	0	0	0	0	2	2	0	0	0	0	0	1	0	0	2	0	0	0	0	0
S-139	0	1	0	0	0	0	0	0	0	0	0	2	0	0	0	0	0	2	0	0	0	0	1	2	1	0	0	0	0	0	0	0	0	2	2	0	0	0	0	0	1	0	0	0	0	0	1	0	1
S-140	0	1	1	0	0	0	0	0	0	0	0	2	0	0	0	0	0	2	0	1	0	1	2	2	1	0	1	0	0	0	0	0	0	2	2	0	0	0	0	0	0	0	0	1	0	0	0	0	2
S-141	1	1	1	0	0	0	0	0	0	0	0	2	0	0	0	0	0	2	0	0	0	2	1	2	1	0	1	0	0	0	0	0	0	2	2	0	0	0	0	0	1	0	0	2	0	0	1	0	1
S-142	2	0	1	0	0	0	0	0	0	0	0	2	0	0	0	0	0	2	0	2	0	0	2	2	0	0	0	0	0	0	0	0	0	2	2	0	0	0	0	0	1	0	0	0	0	0	1	0	2
S-143	1	1	1	0	0	0	0	0	0	0	0	2	0	0	0	0	0	2	0	0	0	1	2	2	1	0	1	0	0	0	0	0	0	2	2	0	0	0	0	0	0	0	0	0	0	0	0	0	0
S-148	2	0	1	0	0	0	0	0	0	0	0	2	0	0	0	0	0	2	0	1	1	1	2	2	0	0	0	0	0	0	0	0	0	2	2	0	0	0	0	0	0	0	0	0	0	0	0	0	1
S-149	2	1	0	0	0	0	0	0	0	0	0	2	0	0	0	0	0	2	0	1	0	0	2	2	2	0	1	0	0	0	0	0	0	2	2	0	1	0	0	0	1	0	0	1	0	0	0	0	0
S-150	1	0	1	0	0	0	0	0	0	0	0	2	0	1	0	0	0	1	0	1	0	1	2	2	1	0	1	0	0	2	0	0	0	2	2	0	0	0	0	0	1	0	0	2	0	0	0	0	2
S-151	2	0	1	1	0	0	0	0	0	0	0	2	0	0	0	0	0	2	0	2	0	1	1	2	1	0	0	0	0	1	0	0	0	1	2	0	0	0	0	0	2	0	0	0	0	0	0	0	2
S-152	1	2	1	0	0	0	0	0	0	0	0	2	0	1	0	0	0	2	0	0	1	2	2	2	1	0	1	0	0	0	0	0	0	1	2	0	0	0	0	0	0	0	0	2	0	0	0	0	2
S-153	2	2	0	0	0	1	0	0	0	0	0	2	0	0	0	0	0	2	0	0	0	1	2	2	0	0	1	1	1	1	0	0	0	2	2	0	0	0	0	0	0	0	0	2	0	0	0	0	1
S-154	1	1	0	0	0	0	0	0	0	0	0	1	0	0	1	0	0	2	0	1	0	1	2	2	0	0	0	0	0	0	0	0	0	2	2	0	1	1	0	0	1	0	0	1	0	0	0	0	1
S-155	1	0	1	0	0	0	0	0	0	0	0	2	0	0	0	0	0	1	0	0	0	1	2	2	0	0	1	0	0	0	0	0	0	2	2	0	0	0	0	0	1	0	0	2	0	0	1	0	1
S-156	1	0	1	0	0	0	0	0	0	0	0	2	0	0	1	0	0	2	0	0	0	2	2	2	0	0	0	0	0	0	0	0	0	2	2	0	0	0	0	0	1	0	0	0	0	0	1	0	1
S-157	1	0	0	0	0	0	0	0	0	0	0	2	0	0	0	0	0	2	0	1	0	2	2	2	1	0	1	0	0	0	0	0	0	2	2	0	0	0	0	0	2	0	0	2	0	0	1	0	1
S-158	0	2	1	0	0	1	0	0	0	0	0	2	0	1	0	0	0	2	0	0	1	1	2	2	0	0	1	0	0	0	0	0	0	1	2	0	1	0	0	0	1	0	0	1	0	0	1	0	1
[truncated: 212 more columns]
